# Supplementary material for: Dibenzoato-κO;κ2 O,O′-(6,6′-dimethyl-2,2′-bipyridine-κ2 N,N′)zinc(II)–benzoic acid (1/1)
Source: Acta Crystallogr Sect E Struct Rep Online. 2009 Oct 23;65(Pt 11):m1408. doi: 10.1107/S1600536809042093 (PMC2971133; doi:10.1107/S1600536809042093)
Supplement: Supplementary file 1 [file e-65-m1408-sup1.cif]

##############################################################################
###                                                                        ###
###        Electronic paper (Acta Crystallographica Section E)             ###
###                                                                        ###
##############################################################################
#                                                                            #
# This CIF contains the data in a paper accepted for publication in Acta     #
# Crystallographica Section E. It conforms to the requirements of Notes      #
# for Authors for Section E, and has been peer reviewed under the auspices   #
# of the IUCr Commission on Journals.                                        #
#                                                                            #
# Full details of the Crystallographic Information File format               #
# are given in the paper "The Crystallographic Information File (CIF):       #
# a New Standard Archive File for Crystallography" by S. R. Hall, F. H.      #
# Allen and I. D. Brown [Acta Cryst. (1991), A47, 655-685].                  #
#                                                                            #
# The current version of the core CIF dictionary is obtainable from          #
# ftp://ftp.iucr.org/pub/cif_core.dic. The current version number is 2.4.    #
#                                                                            #
# Software is freely available for graphical display of the structure(s) in  #
# this CIF.  For information consult the CIF home page http://www.iucr.org/  #
# cif/home.html                                                              #
#                                                                            #
# This file may be used for bona fide research purposes within the           #
# scientific community so long as proper attribution is given to the journal # 
# article from which it was obtained.                                        #
#                                                                            #
##############################################################################
                                             
data_I
_audit_creation_method     SHELXL97
_chemical_name_systematic
;
Dibenzoato-\k<i>O</i>;\k^2^<i>O</i>,<i>O</i>'-(6,6'-dimethyl-2,2'-bipyridine-
\k^2^<i>N</i>,<i>N</i>')zinc(II)--benzoic acid (1/1)
;
_chemical_name_common     ?
_chemical_formula_moiety     'C26 H22 N2 O4 Zn, C7 H6 O2'
_chemical_formula_sum     'C33 H28 N2 O6 Zn'
_chemical_formula_iupac     '[Zn (C7 H5 O2)2 (C12 H12 N2)], C7 H6 O2'
_chemical_formula_weight     613.96
_chemical_melting_point     ?
_symmetry_cell_setting     'triclinic'
_symmetry_space_group_name_H-M     'P -1'
_symmetry_space_group_name_Hall     '-P 1'
loop_
    _symmetry_equiv_pos_as_xyz
    'x, y, z'
    '-x, -y, -z'
_cell_length_a     9.974(6)
_cell_length_b     12.546(7)
_cell_length_c     12.798(8)
_cell_angle_alpha     96.631(11)
_cell_angle_beta     97.016(12)
_cell_angle_gamma     105.060(12)
_cell_volume     1516.7(16)
_cell_formula_units_Z     2
_cell_measurement_reflns_used     1683
_cell_measurement_theta_min     2.525
_cell_measurement_theta_max     27.815
_cell_measurement_temperature     296(2)
_exptl_crystal_description     'block'
_exptl_crystal_colour     'colourless'
_exptl_crystal_size_max     0.16
_exptl_crystal_size_mid     0.14
_exptl_crystal_size_min     0.12
_exptl_crystal_density_diffrn     1.344
_exptl_crystal_density_meas     ?
_exptl_crystal_density_method     'not measured'
_exptl_crystal_F_000     636
_exptl_absorpt_coefficient_mu     0.856
_exptl_absorpt_correction_type     'multi-scan'
_exptl_absorpt_process_details     '(SADABS; Bruker, 2005)'
_exptl_absorpt_correction_T_min     0.8752
_exptl_absorpt_correction_T_max     0.9042
_exptl_special_details
;
 ?
;
_diffrn_ambient_temperature     296(2)
_diffrn_radiation_type     MoK\a
_diffrn_radiation_wavelength     0.71073
_diffrn_radiation_source     'fine-focus sealed tube'
_diffrn_radiation_monochromator     'graphite'
_diffrn_measurement_device_type     'Bruker APEXII CCD area-detector'
_diffrn_measurement_method     '\f- and \w-scans'
_diffrn_detector_area_resol_mean     ?
_diffrn_reflns_number     8123
_diffrn_reflns_av_R_equivalents     0.0463
_diffrn_reflns_av_sigmaI/netI     0.1089
_diffrn_reflns_theta_min     1.62
_diffrn_reflns_theta_max     25.00
_diffrn_reflns_theta_full     25.00
_diffrn_measured_fraction_theta_max     0.992
_diffrn_measured_fraction_theta_full     0.992
_diffrn_reflns_limit_h_min     -10
_diffrn_reflns_limit_h_max     11
_diffrn_reflns_limit_k_min     -14
_diffrn_reflns_limit_k_max     13
_diffrn_reflns_limit_l_min     -15
_diffrn_reflns_limit_l_max     15
_refine_special_details
;
 Refinement of F^2^ against ALL reflections. The weighted R-factor wR and
 goodness of fit S are based on F^2^, conventional R-factors R are based
 on F, with F set to zero for negative F^2^. The threshold expression of
 F^2^ > 2\s(F^2^) is used only for calculating R-factors(gt) etc. and is
 not relevant to the choice of reflections for refinement. R-factors based
 on F^2^ are statistically about twice as large as those based on F, and
 R-factors based on ALL data will be even larger.
;
_reflns_number_total     5295
_reflns_number_gt     2785
_reflns_threshold_expression     >2\s(I)
_refine_ls_structure_factor_coef     Fsqd
_refine_ls_matrix_type     'full'
_refine_ls_R_factor_all     0.1229
_refine_ls_R_factor_gt     0.0649
_refine_ls_wR_factor_gt     0.1269
_refine_ls_wR_factor_ref     0.1364
_refine_ls_goodness_of_fit_ref     1.044
_refine_ls_restrained_S_all     1.063
_refine_ls_number_reflns     5295
_refine_ls_number_parameters     370
_refine_ls_number_restraints     14
_refine_ls_hydrogen_treatment     'constr'
_refine_ls_weighting_scheme     'calc'
_refine_ls_weighting_details
                 'calc w=1/[\s^2^(Fo^2^)+(0.0455P)^2^] where P=(Fo^2^+2Fc^2^)/3'
_atom_sites_solution_hydrogens     'geom'
_atom_sites_solution_primary     'direct'
_atom_sites_solution_secondary     'difmap'
_refine_ls_shift/su_max     0.000
_refine_ls_shift/su_mean     0.000
_refine_diff_density_max     0.635
_refine_diff_density_min     -0.642
_refine_ls_extinction_method     'none'
_refine_ls_extinction_coef     ?
loop_
    _atom_type_symbol
    _atom_type_description
    _atom_type_scat_dispersion_real
    _atom_type_scat_dispersion_imag
    _atom_type_scat_source
    'C' 'C' 0.0033 0.0016
                         'International Tables Vol C Tables 4.2.6.8 and 6.1.1.4'
    'N' 'N' 0.0061 0.0033
                         'International Tables Vol C Tables 4.2.6.8 and 6.1.1.4'
    'O' 'O' 0.0106 0.0060
                         'International Tables Vol C Tables 4.2.6.8 and 6.1.1.4'
    'Zn' 'Zn' 0.2839 1.4301
                         'International Tables Vol C Tables 4.2.6.8 and 6.1.1.4'
    'H' 'H' 0.0000 0.0000
                         'International Tables Vol C Tables 4.2.6.8 and 6.1.1.4'
_computing_data_collection     'APEX2  (Bruker, 2005)'
_computing_cell_refinement     'SAINT (Bruker, 2005)'
_computing_data_reduction     'SAINT (Bruker, 2005)'
_computing_structure_solution     'SHELXS97 (Sheldrick, 2008)'
_computing_structure_refinement     'SHELXL97 (Sheldrick, 2008)'
_computing_molecular_graphics     'SHELXTL (Sheldrick, 2008)'
_computing_publication_material     'SHELXTL (Sheldrick, 2008)'
loop_
    _atom_site_type_symbol
    _atom_site_label
    _atom_site_fract_x
    _atom_site_fract_y
    _atom_site_fract_z
    _atom_site_U_iso_or_equiv
    _atom_site_adp_type
    _atom_site_calc_flag
    _atom_site_refinement_flags
    _atom_site_occupancy
    _atom_site_disorder_assembly
    _atom_site_disorder_group
    Zn Zn1 0.41555(6) 0.22239(5) 0.15235(4) 0.0561(2) Uani d U 1 . .
    N N1 0.2722(4) 0.0734(3) 0.0835(3) 0.0509(10) Uani d . 1 . .
    N N2 0.4792(4) 0.2028(3) 0.0057(3) 0.0461(10) Uani d . 1 . .
    O O1 0.6236(4) 0.2621(4) 0.2360(3) 0.1060(12) Uani d U 1 . .
    O O2 0.4751(4) 0.1472(3) 0.2994(3) 0.0945(13) Uani d U 1 . .
    O O3 0.3506(4) 0.3454(3) 0.2070(3) 0.0708(10) Uani d . 1 . .
    O O4 0.2026(4) 0.3185(3) 0.0566(2) 0.0672(10) Uani d . 1 . .
    O O5 0.1962(4) 0.1688(3) 0.8042(3) 0.0760(11) Uani d . 1 . .
    O O6 0.2806(4) 0.3497(3) 0.8688(3) 0.0717(10) Uani d . 1 . .
    H H6 0.2520 0.3287 0.9225 0.108 Uiso calc R 1 . .
    C C1 0.5999(8) 0.1987(7) 0.3044(5) 0.1025(12) Uani d U 1 . .
    C C2 0.7122(5) 0.1859(4) 0.3773(3) 0.0997(13) Uani d GU 1 . .
    C C3 0.8523(6) 0.2392(4) 0.3750(4) 0.128(3) Uani d G 1 . .
    H H3 0.8755 0.2882 0.3265 0.153 Uiso calc R 1 . .
    C C4 0.9579(4) 0.2192(5) 0.4450(5) 0.164(4) Uani d G 1 . .
    H H4 1.0517 0.2549 0.4434 0.196 Uiso calc R 1 . .
    C C5 0.9232(6) 0.1460(5) 0.5174(4) 0.172(5) Uani d G 1 . .
    H H5 0.9938 0.1326 0.5642 0.206 Uiso calc R 1 . .
    C C6 0.7831(7) 0.0926(4) 0.5197(4) 0.153(4) Uani d G 1 . .
    H H6A 0.7599 0.0436 0.5681 0.183 Uiso calc R 1 . .
    C C7 0.6775(5) 0.1126(4) 0.4497(4) 0.111(3) Uani d G 1 . .
    H H7 0.5837 0.0769 0.4513 0.134 Uiso calc R 1 . .
    C C8 0.2506(6) 0.3676(4) 0.1480(4) 0.0535(13) Uani d . 1 . .
    C C9 0.1893(5) 0.4536(4) 0.1966(4) 0.0537(13) Uani d . 1 . .
    C C10 0.2524(7) 0.5206(5) 0.2920(4) 0.0894(19) Uani d . 1 . .
    H H10 0.3346 0.5114 0.3277 0.107 Uiso calc R 1 . .
    C C11 0.1952(9) 0.6015(6) 0.3357(5) 0.116(2) Uani d . 1 . .
    H H11 0.2383 0.6463 0.4003 0.139 Uiso calc R 1 . .
    C C12 0.0740(9) 0.6148(6) 0.2822(7) 0.125(3) Uani d . 1 . .
    H H12 0.0324 0.6668 0.3120 0.150 Uiso calc R 1 . .
    C C13 0.0151(7) 0.5522(6) 0.1864(7) 0.117(3) Uani d . 1 . .
    H H13 -0.0654 0.5631 0.1496 0.140 Uiso calc R 1 . .
    C C14 0.0726(6) 0.4730(4) 0.1430(5) 0.0780(17) Uani d . 1 . .
    H H14 0.0320 0.4318 0.0763 0.094 Uiso calc R 1 . .
    C C15 0.2525(5) 0.2627(5) 0.7920(4) 0.0529(13) Uani d . 1 . .
    C C16 0.2973(5) 0.2925(5) 0.6902(4) 0.0538(13) Uani d . 1 . .
    C C17 0.3171(6) 0.3999(5) 0.6671(4) 0.0758(16) Uani d . 1 . .
    H H17 0.3070 0.4564 0.7167 0.091 Uiso calc R 1 . .
    C C18 0.3528(7) 0.4224(6) 0.5677(5) 0.097(2) Uani d . 1 . .
    H H18 0.3660 0.4941 0.5508 0.116 Uiso calc R 1 . .
    C C19 0.3684(7) 0.3383(7) 0.4953(5) 0.098(2) Uani d . 1 . .
    H H19 0.3910 0.3533 0.4291 0.118 Uiso calc R 1 . .
    C C20 0.3510(6) 0.2331(6) 0.5199(5) 0.0866(19) Uani d . 1 . .
    H H20 0.3653 0.1771 0.4720 0.104 Uiso calc R 1 . .
    C C21 0.3122(5) 0.2107(5) 0.6159(4) 0.0689(15) Uani d . 1 . .
    H H21 0.2955 0.1380 0.6308 0.083 Uiso calc R 1 . .
    C C22 0.1317(6) 0.0689(5) 0.2271(4) 0.0847(18) Uani d . 1 . .
    H H22A 0.2067 0.0747 0.2840 0.127 Uiso calc R 1 . .
    H H22B 0.0452 0.0241 0.2431 0.127 Uiso calc R 1 . .
    H H22C 0.1232 0.1421 0.2192 0.127 Uiso calc R 1 . .
    C C23 0.1631(6) 0.0156(5) 0.1256(4) 0.0633(15) Uani d . 1 . .
    C C24 0.0820(6) -0.0880(5) 0.0732(6) 0.0798(18) Uani d . 1 . .
    H H24 0.0049 -0.1267 0.1009 0.096 Uiso calc R 1 . .
    C C25 0.1145(7) -0.1335(5) -0.0189(6) 0.087(2) Uani d . 1 . .
    H H25 0.0622 -0.2045 -0.0524 0.105 Uiso calc R 1 . .
    C C26 0.2243(6) -0.0747(4) -0.0621(4) 0.0719(16) Uani d . 1 . .
    H H26 0.2461 -0.1040 -0.1259 0.086 Uiso calc R 1 . .
    C C27 0.3021(5) 0.0296(4) -0.0087(4) 0.0482(12) Uani d . 1 . .
    C C28 0.4195(5) 0.1021(4) -0.0519(4) 0.0471(12) Uani d . 1 . .
    C C29 0.4627(6) 0.0693(5) -0.1451(4) 0.0648(15) Uani d . 1 . .
    H H29 0.4218 -0.0020 -0.1832 0.078 Uiso calc R 1 . .
    C C30 0.5682(7) 0.1441(6) -0.1813(4) 0.0785(17) Uani d . 1 . .
    H H30 0.5997 0.1236 -0.2440 0.094 Uiso calc R 1 . .
    C C31 0.6250(6) 0.2471(5) -0.1248(5) 0.0753(16) Uani d . 1 . .
    H H31 0.6951 0.2982 -0.1492 0.090 Uiso calc R 1 . .
    C C32 0.5798(6) 0.2774(4) -0.0311(4) 0.0601(14) Uani d . 1 . .
    C C33 0.6386(6) 0.3902(4) 0.0338(5) 0.095(2) Uani d . 1 . .
    H H33A 0.5630 0.4200 0.0507 0.142 Uiso calc R 1 . .
    H H33B 0.6962 0.4388 -0.0060 0.142 Uiso calc R 1 . .
    H H33C 0.6944 0.3846 0.0985 0.142 Uiso calc R 1 . .
loop_
    _atom_site_aniso_label
    _atom_site_aniso_U_11
    _atom_site_aniso_U_22
    _atom_site_aniso_U_33
    _atom_site_aniso_U_12
    _atom_site_aniso_U_13
    _atom_site_aniso_U_23
    Zn1 0.0556(4) 0.0578(4) 0.0511(4) 0.0185(3) -0.0002(3) -0.0035(3)
    N1 0.040(2) 0.057(3) 0.053(3) 0.013(2) -0.002(2) 0.013(2)
    N2 0.038(2) 0.046(3) 0.054(2) 0.016(2) 0.005(2) 0.002(2)
    O1 0.0884(18) 0.162(3) 0.069(2) 0.063(2) -0.0244(18) -0.003(2)
    O2 0.093(3) 0.124(3) 0.066(2) 0.061(3) -0.034(2) -0.0054(18)
    O3 0.081(3) 0.074(2) 0.056(2) 0.037(2) -0.008(2) -0.0079(18)
    O4 0.078(3) 0.075(2) 0.044(2) 0.0216(19) 0.0045(19) -0.0047(18)
    O5 0.092(3) 0.073(3) 0.065(2) 0.021(2) 0.019(2) 0.014(2)
    O6 0.100(3) 0.068(2) 0.051(2) 0.030(2) 0.016(2) 0.0073(19)
    C1 0.086(2) 0.158(3) 0.066(2) 0.065(2) -0.0219(19) -0.006(2)
    C2 0.084(2) 0.155(4) 0.064(2) 0.066(2) -0.021(2) -0.007(2)
    C3 0.075(5) 0.201(8) 0.097(5) 0.050(5) 0.003(4) -0.027(5)
    C4 0.096(6) 0.256(12) 0.121(7) 0.078(7) -0.032(6) -0.055(7)
    C5 0.135(9) 0.205(11) 0.155(9) 0.101(8) -0.086(7) -0.069(8)
    C6 0.211(10) 0.094(6) 0.134(7) 0.068(6) -0.083(7) -0.003(5)
    C7 0.117(6) 0.095(5) 0.100(5) 0.043(4) -0.057(5) -0.030(4)
    C8 0.068(4) 0.049(3) 0.042(3) 0.014(3) 0.014(3) 0.003(3)
    C9 0.059(3) 0.053(3) 0.047(3) 0.019(3) 0.006(3) -0.002(3)
    C10 0.120(5) 0.095(5) 0.063(4) 0.058(4) 0.004(4) -0.005(3)
    C11 0.160(8) 0.120(6) 0.075(5) 0.071(6) 0.012(5) -0.024(4)
    C12 0.114(7) 0.120(6) 0.147(7) 0.064(5) 0.025(6) -0.030(6)
    C13 0.071(5) 0.101(6) 0.166(8) 0.039(4) -0.012(5) -0.033(5)
    C14 0.060(4) 0.068(4) 0.096(4) 0.021(3) -0.003(4) -0.016(3)
    C15 0.048(3) 0.059(4) 0.055(3) 0.022(3) 0.005(3) 0.011(3)
    C16 0.049(3) 0.066(4) 0.045(3) 0.016(3) 0.002(3) 0.009(3)
    C17 0.075(4) 0.082(5) 0.065(4) 0.012(3) 0.011(3) 0.013(3)
    C18 0.103(5) 0.101(5) 0.074(4) -0.001(4) 0.018(4) 0.028(4)
    C19 0.090(5) 0.141(7) 0.055(4) 0.014(5) 0.017(4) 0.018(5)
    C20 0.084(5) 0.117(6) 0.060(4) 0.031(4) 0.015(3) 0.002(4)
    C21 0.072(4) 0.082(4) 0.054(3) 0.026(3) 0.009(3) 0.006(3)
    C22 0.063(4) 0.116(5) 0.078(4) 0.021(4) 0.014(3) 0.026(4)
    C23 0.052(4) 0.069(4) 0.069(4) 0.018(3) -0.006(3) 0.025(3)
    C24 0.058(4) 0.065(5) 0.110(5) 0.003(3) 0.001(4) 0.034(4)
    C25 0.075(5) 0.056(4) 0.114(6) 0.004(4) -0.017(4) 0.008(4)
    C26 0.069(4) 0.054(4) 0.079(4) 0.011(3) -0.012(3) -0.004(3)
    C27 0.046(3) 0.043(3) 0.051(3) 0.015(3) -0.012(3) 0.002(3)
    C28 0.047(3) 0.046(3) 0.051(3) 0.025(3) -0.003(3) 0.000(3)
    C29 0.076(4) 0.061(4) 0.060(4) 0.032(3) 0.005(3) -0.008(3)
    C30 0.096(5) 0.104(5) 0.055(4) 0.053(4) 0.030(4) 0.016(4)
    C31 0.073(4) 0.086(5) 0.074(4) 0.030(4) 0.019(3) 0.017(4)
    C32 0.060(4) 0.056(4) 0.064(4) 0.019(3) 0.005(3) 0.009(3)
    C33 0.099(5) 0.066(4) 0.099(4) -0.012(3) 0.023(4) 0.005(4)
_geom_special_details
;
 All s.u.'s (except the s.u. in the dihedral angle between two l.s. planes)
 are estimated using the full covariance matrix. The cell s.u.'s are taken
 into account individually in the estimation of s.u.'s in distances, angles
 and torsion angles; correlations between s.u.'s in cell parameters are only
 used when they are defined by crystal symmetry. An approximate (isotropic)
 treatment of cell s.u.'s is used for estimating s.u.'s involving l.s. planes.
;
loop_
    _geom_bond_atom_site_label_1
    _geom_bond_atom_site_label_2
    _geom_bond_site_symmetry_2
    _geom_bond_distance
    _geom_bond_publ_flag
    Zn1 O3 . 1.917(3) ?
    Zn1 N1 . 2.059(4) ?
    Zn1 N2 . 2.062(4) ?
    Zn1 O1 . 2.120(4) ?
    Zn1 O2 . 2.283(4) ?
    N1 C27 . 1.344(6) ?
    N1 C23 . 1.350(6) ?
    N2 C28 . 1.335(5) ?
    N2 C32 . 1.353(6) ?
    O1 C1 . 1.252(8) ?
    O2 C1 . 1.235(8) ?
    O3 C8 . 1.285(5) ?
    O4 C8 . 1.233(5) ?
    O5 C15 . 1.204(5) ?
    O6 C15 . 1.327(5) ?
    O6 H6 . 0.8200 ?
    C1 C2 . 1.423(7) ?
    C2 C3 . 1.3900 ?
    C2 C7 . 1.3900 ?
    C3 C4 . 1.3900 ?
    C3 H3 . 0.9300 ?
    C4 C5 . 1.3900 ?
    C4 H4 . 0.9300 ?
    C5 C6 . 1.3900 ?
    C5 H5 . 0.9300 ?
    C6 C7 . 1.3900 ?
    C6 H6A . 0.9300 ?
    C7 H7 . 0.9300 ?
    C8 C9 . 1.485(7) ?
    C9 C14 . 1.369(6) ?
    C9 C10 . 1.377(6) ?
    C10 C11 . 1.384(8) ?
    C10 H10 . 0.9300 ?
    C11 C12 . 1.374(9) ?
    C11 H11 . 0.9300 ?
    C12 C13 . 1.352(8) ?
    C12 H12 . 0.9300 ?
    C13 C14 . 1.369(8) ?
    C13 H13 . 0.9300 ?
    C14 H14 . 0.9300 ?
    C15 C16 . 1.484(7) ?
    C16 C21 . 1.368(6) ?
    C16 C17 . 1.381(7) ?
    C17 C18 . 1.402(7) ?
    C17 H17 . 0.9300 ?
    C18 C19 . 1.375(8) ?
    C18 H18 . 0.9300 ?
    C19 C20 . 1.365(8) ?
    C19 H19 . 0.9300 ?
    C20 C21 . 1.369(7) ?
    C20 H20 . 0.9300 ?
    C21 H21 . 0.9300 ?
    C22 C23 . 1.496(7) ?
    C22 H22A . 0.9600 ?
    C22 H22B . 0.9600 ?
    C22 H22C . 0.9600 ?
    C23 C24 . 1.384(7) ?
    C24 C25 . 1.362(8) ?
    C24 H24 . 0.9300 ?
    C25 C26 . 1.368(8) ?
    C25 H25 . 0.9300 ?
    C26 C27 . 1.384(6) ?
    C26 H26 . 0.9300 ?
    C27 C28 . 1.492(6) ?
    C28 C29 . 1.372(6) ?
    C29 C30 . 1.382(7) ?
    C29 H29 . 0.9300 ?
    C30 C31 . 1.349(7) ?
    C30 H30 . 0.9300 ?
    C31 C32 . 1.379(7) ?
    C31 H31 . 0.9300 ?
    C32 C33 . 1.488(7) ?
    C33 H33A . 0.9600 ?
    C33 H33B . 0.9600 ?
    C33 H33C . 0.9600 ?
loop_
    _geom_angle_atom_site_label_1
    _geom_angle_atom_site_label_2
    _geom_angle_atom_site_label_3
    _geom_angle_site_symmetry_1
    _geom_angle_site_symmetry_3
    _geom_angle
    _geom_angle_publ_flag
    O3 Zn1 N1 . . 119.74(16) ?
    O3 Zn1 N2 . . 124.65(15) ?
    N1 Zn1 N2 . . 80.07(17) ?
    O3 Zn1 O1 . . 102.78(16) ?
    N1 Zn1 O1 . . 132.61(16) ?
    N2 Zn1 O1 . . 93.04(16) ?
    O3 Zn1 O2 . . 104.33(15) ?
    N1 Zn1 O2 . . 91.25(15) ?
    N2 Zn1 O2 . . 127.89(14) ?
    O1 Zn1 O2 . . 56.64(17) ?
    C27 N1 C23 . . 119.8(4) ?
    C27 N1 Zn1 . . 113.4(3) ?
    C23 N1 Zn1 . . 126.6(4) ?
    C28 N2 C32 . . 119.6(4) ?
    C28 N2 Zn1 . . 113.8(3) ?
    C32 N2 Zn1 . . 126.4(3) ?
    C1 O1 Zn1 . . 98.0(4) ?
    C1 O2 Zn1 . . 90.6(4) ?
    C8 O3 Zn1 . . 117.4(3) ?
    C15 O6 H6 . . 109.5 ?
    O2 C1 O1 . . 114.7(6) ?
    O2 C1 C2 . . 124.5(7) ?
    O1 C1 C2 . . 120.8(7) ?
    C3 C2 C7 . . 120.0 ?
    C3 C2 C1 . . 122.6(5) ?
    C7 C2 C1 . . 117.3(5) ?
    C4 C3 C2 . . 120.0 ?
    C4 C3 H3 . . 120.0 ?
    C2 C3 H3 . . 120.0 ?
    C3 C4 C5 . . 120.0 ?
    C3 C4 H4 . . 120.0 ?
    C5 C4 H4 . . 120.0 ?
    C4 C5 C6 . . 120.0 ?
    C4 C5 H5 . . 120.0 ?
    C6 C5 H5 . . 120.0 ?
    C7 C6 C5 . . 120.0 ?
    C7 C6 H6A . . 120.0 ?
    C5 C6 H6A . . 120.0 ?
    C6 C7 C2 . . 120.0 ?
    C6 C7 H7 . . 120.0 ?
    C2 C7 H7 . . 120.0 ?
    O4 C8 O3 . . 123.0(5) ?
    O4 C8 C9 . . 120.3(5) ?
    O3 C8 C9 . . 116.7(4) ?
    C14 C9 C10 . . 118.3(5) ?
    C14 C9 C8 . . 120.0(5) ?
    C10 C9 C8 . . 121.6(5) ?
    C9 C10 C11 . . 121.0(6) ?
    C9 C10 H10 . . 119.5 ?
    C11 C10 H10 . . 119.5 ?
    C12 C11 C10 . . 119.1(6) ?
    C12 C11 H11 . . 120.5 ?
    C10 C11 H11 . . 120.5 ?
    C13 C12 C11 . . 120.0(7) ?
    C13 C12 H12 . . 120.0 ?
    C11 C12 H12 . . 120.0 ?
    C12 C13 C14 . . 120.8(7) ?
    C12 C13 H13 . . 119.6 ?
    C14 C13 H13 . . 119.6 ?
    C9 C14 C13 . . 120.8(6) ?
    C9 C14 H14 . . 119.6 ?
    C13 C14 H14 . . 119.6 ?
    O5 C15 O6 . . 122.9(5) ?
    O5 C15 C16 . . 123.5(5) ?
    O6 C15 C16 . . 113.6(5) ?
    C21 C16 C17 . . 119.5(5) ?
    C21 C16 C15 . . 119.1(5) ?
    C17 C16 C15 . . 121.3(5) ?
    C16 C17 C18 . . 119.0(6) ?
    C16 C17 H17 . . 120.5 ?
    C18 C17 H17 . . 120.5 ?
    C19 C18 C17 . . 120.0(6) ?
    C19 C18 H18 . . 120.0 ?
    C17 C18 H18 . . 120.0 ?
    C20 C19 C18 . . 120.4(6) ?
    C20 C19 H19 . . 119.8 ?
    C18 C19 H19 . . 119.8 ?
    C19 C20 C21 . . 119.4(6) ?
    C19 C20 H20 . . 120.3 ?
    C21 C20 H20 . . 120.3 ?
    C20 C21 C16 . . 121.6(6) ?
    C20 C21 H21 . . 119.2 ?
    C16 C21 H21 . . 119.2 ?
    C23 C22 H22A . . 109.5 ?
    C23 C22 H22B . . 109.5 ?
    H22A C22 H22B . . 109.5 ?
    C23 C22 H22C . . 109.5 ?
    H22A C22 H22C . . 109.5 ?
    H22B C22 H22C . . 109.5 ?
    N1 C23 C24 . . 119.8(5) ?
    N1 C23 C22 . . 117.9(5) ?
    C24 C23 C22 . . 122.2(6) ?
    C25 C24 C23 . . 120.2(6) ?
    C25 C24 H24 . . 119.9 ?
    C23 C24 H24 . . 119.9 ?
    C24 C25 C26 . . 120.0(6) ?
    C24 C25 H25 . . 120.0 ?
    C26 C25 H25 . . 120.0 ?
    C25 C26 C27 . . 118.4(6) ?
    C25 C26 H26 . . 120.8 ?
    C27 C26 H26 . . 120.8 ?
    N1 C27 C26 . . 121.7(5) ?
    N1 C27 C28 . . 115.9(4) ?
    C26 C27 C28 . . 122.4(5) ?
    N2 C28 C29 . . 121.7(5) ?
    N2 C28 C27 . . 115.4(4) ?
    C29 C28 C27 . . 122.9(5) ?
    C28 C29 C30 . . 118.8(5) ?
    C28 C29 H29 . . 120.6 ?
    C30 C29 H29 . . 120.6 ?
    C31 C30 C29 . . 119.3(5) ?
    C31 C30 H30 . . 120.4 ?
    C29 C30 H30 . . 120.4 ?
    C30 C31 C32 . . 120.5(6) ?
    C30 C31 H31 . . 119.7 ?
    C32 C31 H31 . . 119.7 ?
    N2 C32 C31 . . 120.0(5) ?
    N2 C32 C33 . . 117.5(5) ?
    C31 C32 C33 . . 122.5(5) ?
    C32 C33 H33A . . 109.5 ?
    C32 C33 H33B . . 109.5 ?
    H33A C33 H33B . . 109.5 ?
    C32 C33 H33C . . 109.5 ?
    H33A C33 H33C . . 109.5 ?
    H33B C33 H33C . . 109.5 ?
loop_
    _geom_torsion_atom_site_label_1
    _geom_torsion_atom_site_label_2
    _geom_torsion_atom_site_label_3
    _geom_torsion_atom_site_label_4
    _geom_torsion_site_symmetry_1
    _geom_torsion_site_symmetry_2
    _geom_torsion_site_symmetry_3
    _geom_torsion_site_symmetry_4
    _geom_torsion
    _geom_torsion_publ_flag
    O3 Zn1 N1 C27 . . . . 134.4(3) ?
    N2 Zn1 N1 C27 . . . . 10.0(3) ?
    O1 Zn1 N1 C27 . . . . -74.9(4) ?
    O2 Zn1 N1 C27 . . . . -118.3(3) ?
    O3 Zn1 N1 C23 . . . . -50.8(4) ?
    N2 Zn1 N1 C23 . . . . -175.2(4) ?
    O1 Zn1 N1 C23 . . . . 99.9(4) ?
    O2 Zn1 N1 C23 . . . . 56.5(4) ?
    O3 Zn1 N2 C28 . . . . -130.2(3) ?
    N1 Zn1 N2 C28 . . . . -10.8(3) ?
    O1 Zn1 N2 C28 . . . . 122.0(3) ?
    O2 Zn1 N2 C28 . . . . 73.0(3) ?
    O3 Zn1 N2 C32 . . . . 55.2(4) ?
    N1 Zn1 N2 C32 . . . . 174.6(4) ?
    O1 Zn1 N2 C32 . . . . -52.6(4) ?
    O2 Zn1 N2 C32 . . . . -101.6(4) ?
    O3 Zn1 O1 C1 . . . . 100.7(4) ?
    N1 Zn1 O1 C1 . . . . -53.5(5) ?
    N2 Zn1 O1 C1 . . . . -132.8(4) ?
    O2 Zn1 O1 C1 . . . . 1.8(4) ?
    O3 Zn1 O2 C1 . . . . -97.8(4) ?
    N1 Zn1 O2 C1 . . . . 141.0(4) ?
    N2 Zn1 O2 C1 . . . . 62.6(4) ?
    O1 Zn1 O2 C1 . . . . -1.8(4) ?
    N1 Zn1 O3 C8 . . . . -45.9(4) ?
    N2 Zn1 O3 C8 . . . . 52.9(4) ?
    O1 Zn1 O3 C8 . . . . 155.8(3) ?
    O2 Zn1 O3 C8 . . . . -145.8(3) ?
    Zn1 O2 C1 O1 . . . . 2.8(6) ?
    Zn1 O2 C1 C2 . . . . -174.3(6) ?
    Zn1 O1 C1 O2 . . . . -3.0(7) ?
    Zn1 O1 C1 C2 . . . . 174.2(5) ?
    O2 C1 C2 C3 . . . . 175.0(5) ?
    O1 C1 C2 C3 . . . . -1.9(8) ?
    O2 C1 C2 C7 . . . . -2.0(8) ?
    O1 C1 C2 C7 . . . . -178.9(5) ?
    C7 C2 C3 C4 . . . . 0.0 ?
    C1 C2 C3 C4 . . . . -176.9(5) ?
    C2 C3 C4 C5 . . . . 0.0 ?
    C3 C4 C5 C6 . . . . 0.0 ?
    C4 C5 C6 C7 . . . . 0.0 ?
    C5 C6 C7 C2 . . . . 0.0 ?
    C3 C2 C7 C6 . . . . 0.0 ?
    C1 C2 C7 C6 . . . . 177.1(4) ?
    Zn1 O3 C8 O4 . . . . -5.0(6) ?
    Zn1 O3 C8 C9 . . . . 172.6(3) ?
    O4 C8 C9 C14 . . . . 4.8(7) ?
    O3 C8 C9 C14 . . . . -172.9(5) ?
    O4 C8 C9 C10 . . . . -170.8(5) ?
    O3 C8 C9 C10 . . . . 11.5(7) ?
    C14 C9 C10 C11 . . . . 3.4(9) ?
    C8 C9 C10 C11 . . . . 179.1(6) ?
    C9 C10 C11 C12 . . . . -0.2(11) ?
    C10 C11 C12 C13 . . . . -2.5(13) ?
    C11 C12 C13 C14 . . . . 1.9(13) ?
    C10 C9 C14 C13 . . . . -4.0(9) ?
    C8 C9 C14 C13 . . . . -179.8(6) ?
    C12 C13 C14 C9 . . . . 1.4(11) ?
    O5 C15 C16 C21 . . . . -18.5(7) ?
    O6 C15 C16 C21 . . . . 161.4(4) ?
    O5 C15 C16 C17 . . . . 158.1(5) ?
    O6 C15 C16 C17 . . . . -22.0(6) ?
    C21 C16 C17 C18 . . . . -0.3(8) ?
    C15 C16 C17 C18 . . . . -176.9(5) ?
    C16 C17 C18 C19 . . . . -0.4(9) ?
    C17 C18 C19 C20 . . . . -0.8(10) ?
    C18 C19 C20 C21 . . . . 2.6(10) ?
    C19 C20 C21 C16 . . . . -3.4(9) ?
    C17 C16 C21 C20 . . . . 2.2(8) ?
    C15 C16 C21 C20 . . . . 178.9(5) ?
    C27 N1 C23 C24 . . . . -0.5(7) ?
    Zn1 N1 C23 C24 . . . . -175.0(4) ?
    C27 N1 C23 C22 . . . . -178.6(4) ?
    Zn1 N1 C23 C22 . . . . 6.9(6) ?
    N1 C23 C24 C25 . . . . 2.1(8) ?
    C22 C23 C24 C25 . . . . -179.9(5) ?
    C23 C24 C25 C26 . . . . -2.7(9) ?
    C24 C25 C26 C27 . . . . 1.6(8) ?
    C23 N1 C27 C26 . . . . -0.6(6) ?
    Zn1 N1 C27 C26 . . . . 174.6(3) ?
    C23 N1 C27 C28 . . . . 176.8(4) ?
    Zn1 N1 C27 C28 . . . . -7.9(5) ?
    C25 C26 C27 N1 . . . . 0.1(7) ?
    C25 C26 C27 C28 . . . . -177.2(5) ?
    C32 N2 C28 C29 . . . . 3.7(6) ?
    Zn1 N2 C28 C29 . . . . -171.4(3) ?
    C32 N2 C28 C27 . . . . -175.3(4) ?
    Zn1 N2 C28 C27 . . . . 9.7(4) ?
    N1 C27 C28 N2 . . . . -1.2(5) ?
    C26 C27 C28 N2 . . . . 176.3(4) ?
    N1 C27 C28 C29 . . . . 179.9(4) ?
    C26 C27 C28 C29 . . . . -2.7(7) ?
    N2 C28 C29 C30 . . . . -1.8(7) ?
    C27 C28 C29 C30 . . . . 177.1(4) ?
    C28 C29 C30 C31 . . . . -0.5(8) ?
    C29 C30 C31 C32 . . . . 0.8(8) ?
    C28 N2 C32 C31 . . . . -3.3(7) ?
    Zn1 N2 C32 C31 . . . . 171.1(3) ?
    C28 N2 C32 C33 . . . . 177.4(4) ?
    Zn1 N2 C32 C33 . . . . -8.2(6) ?
    C30 C31 C32 N2 . . . . 1.0(8) ?
    C30 C31 C32 C33 . . . . -179.7(5) ?
loop_
    _geom_hbond_atom_site_label_D
    _geom_hbond_atom_site_label_H
    _geom_hbond_atom_site_label_A
    _geom_hbond_site_symmetry_A
    _geom_hbond_distance_DH
    _geom_hbond_distance_HA
    _geom_hbond_distance_DA
    _geom_hbond_angle_DHA
    C24 H24 O5 2_556 0.93 2.44 3.340(8) 162.0
    C33 H33C O1 . 0.96 2.52 3.199(8) 128.2
    C22 H22A O2 . 0.96 2.57 3.289(7) 132.0
    O6 H6 O4 1_556 0.82 1.85 2.655(5) 165.9
    C31 H31 Cg1 2_665 0.93 2.79 3.708(7) 170.0
data_global
_journal_date_recd_electronic     2009-10-03
_journal_date_accepted     2009-10-14
_journal_name_full     'Acta Crystallographica, Section E'
_journal_year     2009
_journal_volume     65
_journal_issue     11
_journal_page_first     m1408
_journal_page_last     m1408
_journal_paper_category     QM
_journal_coeditor_code     RK2173
_publ_contact_author_name     'YAO Li'
_publ_contact_author_address
;
School of Computer and Information Engineering, Henan University,
Kaifeng 475001, Henan, People's Republic of China
;
_publ_contact_author_email     'yaolihenu@163.com'
_publ_contact_author_fax     '+86-0378-2866141'
_publ_contact_author_phone     '+86-0378-2866141'
_publ_section_title
;\
Dibenzoato-\k<i>O</i>;\k^2^<i>O</i>,<i>O</i>'-(6,6'-dimethyl-2,2'-bipyridine-\
\k^2^<i>N</i>,<i>N</i>')zinc(II)--benzoic acid (1/1)
;
loop_
    _publ_author_name
    _publ_author_address
    'Yao, Li'
;
School of Computer and Information Engineering, Henan University,
Kaifeng 475001, Henan, People's Republic of China
;
    'Li, WenJuan'
;
Department of Civil and Environmental Engineering,
East China Institute of Technology, 56 Xuefu Road,
Fuzhou 344000, Jiangxi, People's Republic of China
;
_publ_section_synopsis     .
