# Supplementary material for: Dibenzoato-κO;κ2 O,O′-(6,6′-dimethyl-2,2′-bipyridine-κ2 N,N′)zinc(II)–benzoic acid (1/1)
Source: Acta Crystallogr Sect E Struct Rep Online. 2009 Oct 23;65(Pt 11):m1408. doi: 10.1107/S1600536809042093 (PMC2971133; doi:10.1107/S1600536809042093)
Supplement: Supplementary file 2 [file e-65-m1408-Isup2.hkl]

# 
# h,k,l, Fc-squared, Fo-squared, sigma(Fo-squared) and status flag 
# 
data_I
_shelx_title ' 1 in  P-1' 
_shelx_refln_list_code          4 
_shelx_F_calc_maximum      157.51 
_exptl_crystal_F_000       636.00 
_reflns_d_resolution_high  0.8409 
 
loop_ 
 _symmetry_equiv_pos_as_xyz 
 'x, y, z' 
 '-x, -y, -z' 
 
_cell_length_a     9.9740 
_cell_length_b    12.5460 
_cell_length_c    12.7980 
_cell_angle_alpha  96.631 
_cell_angle_beta   97.016 
_cell_angle_gamma 105.060 
 
_shelx_F_squared_multiplier     1.000 
 
loop_ 
 _refln_index_h 
 _refln_index_k 
 _refln_index_l 
 _refln_F_squared_calc 
 _refln_F_squared_meas 
 _refln_F_squared_sigma 
 _refln_observed_status 
   1   0   0     9650.66    10369.41    124.50 o 
   2   0   0     2350.03     2484.81    117.31 o 
   3   0   0     1400.49     1306.96     22.63 o 
   4   0   0      551.95      448.13     15.47 o 
   5   0   0      606.30      548.68     18.66 o 
   6   0   0      727.21      719.92     22.30 o 
   7   0   0      209.39      284.97     30.14 o 
   8   0   0       77.52      127.07     27.06 o 
   9   0   0       21.69       25.35     21.92 o 
  10   0   0       39.64       46.24     29.11 o 
 -11   1   0       17.98       28.43     32.88 o 
 -10   1   0       44.44        9.93     25.35 o 
  -9   1   0      115.33      101.04     29.11 o 
  -8   1   0       16.58        0.00     19.52 o 
  -7   1   0      287.79      257.60     17.59 o 
  -6   1   0      506.37      396.05     26.03 o 
  -5   1   0      110.10       82.08     10.00 o 
  -4   1   0     1308.86     1301.35     25.31 o 
  -3   1   0     4880.74     5147.73     99.50 o 
  -2   1   0     2339.50     2399.61    156.19 o 
  -1   1   0     1502.87     1529.32     24.66 o 
   0   1   0     1194.98     1098.44     20.55 o 
   1   1   0     7161.51     7311.30     83.92 o 
   2   1   0     8689.90     9501.20     67.32 o 
   3   1   0      944.72     1036.83     21.67 o 
   4   1   0      961.03     1105.80     36.31 o 
   5   1   0      600.19      665.57     22.38 o 
   6   1   0        0.14       16.54     10.87 o 
   7   1   0      166.59      199.00     25.35 o 
   8   1   0       91.22       74.67     21.24 o 
   9   1   0       58.51       67.82     26.72 o 
  10   1   0        4.99        0.00     45.55 o 
  11   1   0        0.83       31.85     54.12 o 
 -11   2   0       59.82      116.80     35.28 o 
 -10   2   0       12.75       37.33     29.80 o 
  -9   2   0        8.95       10.28     19.18 o 
  -8   2   0       90.47      142.14     27.06 o 
  -7   2   0       86.52      108.23     13.31 o 
  -6   2   0      210.08      192.18     13.65 o 
  -5   2   0      604.31      551.82     18.91 o 
  -4   2   0       72.27       98.87      8.72 o 
  -3   2   0       86.50       84.32      7.46 o 
  -2   2   0     1155.79     1100.49     27.06 o 
  -1   2   0     2809.69     2564.73     42.47 o 
   0   2   0     8391.79     8448.97     79.12 o 
   1   2   0    19634.66    20541.02    500.96 o 
   2   2   0      304.27      246.93     11.54 o 
   3   2   0     1599.98     1770.51     63.76 o 
   4   2   0     3642.10     3716.55    156.12 o 
   5   2   0     1369.29     1290.73     27.94 o 
   6   2   0      728.09      688.27     23.72 o 
   7   2   0      153.38      171.94     25.00 o 
   8   2   0       40.17       20.41     17.84 o 
   9   2   0        4.78        0.00     39.73 o 
  10   2   0       24.19        0.00     47.95 o 
 -11   3   0       39.78       94.19     38.02 o 
 -10   3   0      205.06      239.07     39.73 o 
  -9   3   0      153.40      163.04     32.54 o 
  -8   3   0       37.60       42.13     21.24 o 
  -7   3   0        4.37       12.75      9.79 o 
  -6   3   0       94.06       86.75     12.67 o 
  -5   3   0     1215.19     1067.62     26.88 o 
  -4   3   0      344.90      297.23     16.78 o 
  -3   3   0      221.38      236.97     12.43 o 
  -2   3   0     4412.18     4283.80     65.76 o 
  -1   3   0        0.48        3.08      9.25 o 
   0   3   0     1594.89     1672.49     41.44 o 
   1   3   0      629.18      558.31     36.99 o 
   2   3   0     3788.44     3992.71    105.12 o 
   3   3   0     1026.66      975.12     19.95 o 
   4   3   0      148.77      156.95     10.98 o 
   5   3   0       47.01       40.84      9.76 o 
   6   3   0      236.26      303.56     30.41 o 
   7   3   0      105.02      131.34     29.28 o 
   8   3   0       21.19       43.16     51.03 o 
   9   3   0       57.64       57.54     59.94 o 
  10   3   0        2.73       27.06     64.39 o 
 -11   4   0        8.80        1.37     30.83 o 
 -10   4   0        1.24        0.00     26.03 o 
  -9   4   0        8.08        0.00     23.29 o 
  -8   4   0       15.02        1.71     19.52 o 
  -7   4   0      396.35      395.27     48.12 o 
  -6   4   0      632.48      535.37     30.14 o 
  -5   4   0      901.83      813.00     73.64 o 
  -4   4   0       90.67      105.02     17.98 o 
  -3   4   0      585.89      590.15     28.09 o 
  -2   4   0     1122.12      990.89     35.62 o 
  -1   4   0      198.68      182.22     18.15 o 
   0   4   0        3.79       14.13      8.54 o 
   1   4   0     1072.38      956.27     34.76 o 
   2   4   0       53.15       75.21     12.67 o 
   3   4   0      822.20      814.98     18.84 o 
   4   4   0     1090.68     1082.70     24.83 o 
   5   4   0      559.05      554.92     20.68 o 
   6   4   0        6.52        6.17     22.61 o 
   7   4   0      112.35      155.50     45.21 o 
   8   4   0       43.78       95.56     47.61 o 
   9   4   0      103.32      150.71     55.83 o 
  10   4   0       22.89       49.32     55.14 o 
 -11   5   0       98.82       85.63     37.33 o 
 -10   5   0       79.80       66.10     29.80 o 
  -9   5   0      417.61      414.10     43.16 o 
  -8   5   0       20.76        7.54     19.52 o 
  -7   5   0       42.66       33.99     11.99 o 
  -6   5   0      307.10      293.88     18.26 o 
  -5   5   0      832.11      722.09     31.68 o 
  -4   5   0      443.87      397.33     55.14 o 
  -3   5   0     1680.64     1688.24     50.69 o 
  -2   5   0      400.44      346.62     27.40 o 
  -1   5   0      839.77      819.97     38.36 o 
   0   5   0      455.51      533.84     23.36 o 
   1   5   0     1221.15     1314.95     37.65 o 
   2   5   0      500.37      474.34     29.97 o 
   3   5   0      268.41      238.94     19.09 o 
   4   5   0       53.68       66.63      9.76 o 
   5   5   0       28.14       36.05     17.65 o 
   6   5   0      113.38       73.49     20.46 o 
   7   5   0       48.95       65.42     40.07 o 
   8   5   0       63.27       54.80     46.24 o 
   9   5   0       11.10       49.66     52.40 o 
 -11   6   0        2.90        8.91     32.54 o 
 -10   6   0       72.93       80.49     28.77 o 
  -9   6   0       32.74       25.69     22.95 o 
  -8   6   0       67.23       68.50     25.00 o 
  -7   6   0      352.11      298.16     20.99 o 
  -6   6   0       31.54       13.46     11.24 o 
  -5   6   0      116.41      119.47     13.54 o 
  -4   6   0       19.67        7.98      8.31 o 
  -3   6   0      300.18      331.21     29.80 o 
  -2   6   0     3340.30     3267.91     81.52 o 
  -1   6   0     2480.50     2215.71     69.19 o 
   0   6   0      758.15      670.23     28.58 o 
   1   6   0       87.35       65.71     15.48 o 
   2   6   0      465.57      367.28     23.89 o 
   3   6   0      803.71      682.62     36.31 o 
   4   6   0      345.05      332.87     27.25 o 
   5   6   0      189.23      194.80     25.34 o 
   6   6   0      359.49      387.86     37.85 o 
   7   6   0        0.47        0.00     34.94 o 
   8   6   0       34.24       16.44     44.18 o 
   9   6   0        3.43       38.02     50.35 o 
 -11   7   0       98.29      150.71     39.73 o 
 -10   7   0       99.04       61.65     31.51 o 
  -9   7   0        9.82        1.03     21.92 o 
  -8   7   0      153.55      136.32     29.11 o 
  -7   7   0       16.47       10.92     13.07 o 
  -6   7   0     1270.78     1162.87     37.16 o 
  -5   7   0      741.89      699.43     33.57 o 
  -4   7   0       62.09       56.97     10.90 o 
  -3   7   0      143.21      161.19     14.07 o 
  -2   7   0      379.41      409.64     32.88 o 
  -1   7   0     3075.96     3082.95     87.34 o 
   0   7   0     1640.94     1792.61     49.03 o 
   1   7   0       42.63       49.61     16.63 o 
   2   7   0      305.97      361.26     26.91 o 
   3   7   0        1.16        0.87     18.14 o 
   4   7   0        2.13       25.36     19.55 o 
   5   7   0        1.39        0.00     22.21 o 
   6   7   0       92.64       94.47     27.57 o 
   7   7   0       58.82       46.58     45.55 o 
   8   7   0       15.78        0.00     50.01 o 
 -11   8   0       12.03        0.00     30.48 o 
 -10   8   0      105.38      110.63     33.57 o 
  -9   8   0      139.19      168.52     32.20 o 
  -8   8   0       53.76       65.29     17.07 o 
  -7   8   0      164.10      106.41     17.55 o 
  -6   8   0      173.83      121.70     18.26 o 
  -5   8   0       59.27       59.97     12.42 o 
  -4   8   0       42.15       39.99     12.50 o 
  -3   8   0      983.31      880.08     84.94 o 
  -2   8   0     1443.92     1312.42     35.41 o 
  -1   8   0      549.24      474.71     27.57 o 
   0   8   0       18.03        6.32      7.56 o 
   1   8   0       76.42       78.15     18.87 o 
   2   8   0      479.94      388.72     30.36 o 
   3   8   0      910.32      843.57     43.35 o 
   4   8   0      507.11      557.65     39.22 o 
   5   8   0       48.85       77.23     28.14 o 
   6   8   0       10.00       28.33     27.64 o 
   7   8   0        7.42       35.28     52.06 o 
 -10   9   0       16.76       35.28     30.48 o 
  -9   9   0        0.83       18.50     21.24 o 
  -8   9   0       35.49       26.05     15.85 o 
  -7   9   0      127.42      111.86     18.89 o 
  -6   9   0       14.39       14.23     13.82 o 
  -5   9   0      464.56      478.20     27.64 o 
  -4   9   0      116.78      155.45     20.55 o 
  -3   9   0       11.62        1.95     10.05 o 
  -2   9   0      311.36      261.61     28.26 o 
  -1   9   0      138.31      113.18     12.75 o 
   0   9   0      392.54      391.87     58.40 o 
   1   9   0      290.08      295.68     29.67 o 
   2   9   0       38.92       73.70     23.70 o 
   3   9   0       24.91       18.11     24.82 o 
   4   9   0      105.31      105.47     30.75 o 
   5   9   0       42.67       44.91     30.93 o 
   6   9   0       44.56       42.54     33.31 o 
 -10  10   0      120.01      120.56     37.68 o 
  -9  10   0      157.37      250.38     39.73 o 
  -8  10   0        4.71       11.19     17.56 o 
  -7  10   0        2.34       16.80     15.54 o 
  -6  10   0        3.87        0.00     14.44 o 
  -5  10   0       11.32       28.17     14.83 o 
  -4  10   0      261.57      234.12     20.26 o 
  -3  10   0      252.79      214.76     19.65 o 
  -2  10   0      302.67      283.12     28.77 o 
  -1  10   0       44.22       50.01     31.17 o 
   0  10   0        2.43       13.03     20.22 o 
   1  10   0      179.10      124.67     39.05 o 
   2  10   0      343.58      306.66     33.79 o 
   3  10   0      134.07      110.13     28.04 o 
   4  10   0       34.26       27.58     28.53 o 
   5  10   0        1.44       22.05     34.42 o 
   6  10   0        6.17       20.89     58.23 o 
 -10  11   0        0.09       21.24     30.83 o 
  -9  11   0       70.66       60.97     31.51 o 
  -8  11   0       86.58       96.64     21.80 o 
  -7  11   0       26.95       21.89     18.35 o 
  -6  11   0       21.76       31.23     18.16 o 
  -5  11   0       21.13       31.54     15.82 o 
  -4  11   0       50.91       33.92     15.55 o 
  -3  11   0       44.54       44.95     14.26 o 
  -2  11   0      153.96      147.28     37.68 o 
  -1  11   0      107.27      168.17     40.76 o 
   0  11   0       22.30       19.52     32.88 o 
   1  11   0       89.04       86.31     40.42 o 
   2  11   0       19.61       29.56     26.59 o 
   3  11   0       23.94        1.15     28.69 o 
   4  11   0       56.14       63.62     35.59 o 
   5  11   0       18.89       37.46     38.08 o 
  -9  12   0       29.04       85.97     36.65 o 
  -8  12   0        0.34        2.99     20.08 o 
  -7  12   0       21.18       28.60     17.89 o 
  -6  12   0        8.65       11.05     18.00 o 
  -5  12   0       14.28       44.35     16.88 o 
  -4  12   0       79.54       90.55     18.59 o 
  -3  12   0      175.81      158.24     40.42 o 
  -2  12   0        2.25        0.00     32.54 o 
  -1  12   0       24.36        0.00     32.20 o 
   0  12   0       21.18       28.43     31.17 o 
   1  12   0       16.67        1.65     26.87 o 
   2  12   0       60.86       46.03     31.83 o 
   3  12   0       38.73       68.46     38.91 o 
  -8  13   0       18.47       28.09     22.69 o 
  -7  13   0       13.42       18.56     21.09 o 
  -6  13   0       23.65        6.56     18.07 o 
  -5  13   0       14.03       38.36     35.62 o 
  -4  13   0        0.89       20.55     37.33 o 
  -3  13   0       38.07       29.11     38.70 o 
  -2  13   0       72.90       67.47     43.84 o 
  -1  13   0       17.95       11.65     34.25 o 
   0  13   0       47.41       46.92     41.10 o 
   1  13   0        0.34        0.00     41.79 o 
   2  13   0        8.86        5.94     34.43 o 
  -6  14   0       24.18       39.39     41.79 o 
  -5  14   0        2.96        0.00     38.02 o 
  -4  14   0       43.36       51.72     38.36 o 
  -3  14   0        5.20       34.94     39.05 o 
  -2  14   0        0.03        0.00     34.59 o 
  -1  14   0        3.09        0.00     38.70 o 
   0  14   0       26.69       72.27     45.55 o 
   0 -14   1       46.09       59.25     45.21 o 
   1 -14   1       20.63       44.18     40.07 o 
   2 -14   1        8.55        0.00     37.68 o 
   3 -14   1       30.45       53.77     39.05 o 
   6 -14   1       42.71       64.73     42.13 o 
  -2 -13   1       18.16       34.03     34.92 o 
  -1 -13   1       26.67       22.95     41.10 o 
   0 -13   1        2.01        0.00     38.36 o 
   1 -13   1        1.52        5.14     34.94 o 
   2 -13   1       48.67       76.04     36.99 o 
   3 -13   1       36.65       38.36     36.31 o 
   4 -13   1       21.32       40.07     37.33 o 
   5 -13   1       59.95       87.68     40.76 o 
   6 -13   1        6.23       18.77     19.45 o 
   7 -13   1       27.07       44.12     22.63 o 
   8 -13   1       38.85       39.69     23.94 o 
  -4 -12   1       13.44       34.65     37.89 o 
  -3 -12   1        6.17       32.70     34.39 o 
  -2 -12   1       32.22       53.31     30.20 o 
  -1 -12   1        8.32       27.35     27.11 o 
   0 -12   1       94.91      110.63     43.50 o 
   1 -12   1      190.66      171.26     45.21 o 
   2 -12   1       64.22       75.01     34.25 o 
   3 -12   1        5.58        4.45     35.96 o 
   4 -12   1        1.19        0.00     31.51 o 
   5 -12   1       27.95       28.30     18.04 o 
   6 -12   1       93.72       94.74     20.89 o 
   7 -12   1       42.51       56.47     20.40 o 
   8 -12   1        0.63        5.66     21.56 o 
   9 -12   1        0.74        4.45     33.57 o 
  -5 -11   1        8.25       64.30     45.04 o 
  -4 -11   1       87.59      112.25     37.33 o 
  -3 -11   1       91.82       88.35     33.42 o 
  -2 -11   1       76.44       78.94     29.28 o 
  -1 -11   1       15.19       22.94     26.14 o 
   0 -11   1        5.33       18.84     35.28 o 
   1 -11   1       86.50      119.54     35.62 o 
   2 -11   1      151.04      138.37     37.33 o 
   3 -11   1      196.57      179.28     20.63 o 
   4 -11   1      173.20      188.05     21.40 o 
   5 -11   1       90.25      102.29     32.88 o 
   6 -11   1        0.12        4.46     17.50 o 
   7 -11   1       36.29       29.26     18.68 o 
   8 -11   1       42.89       42.47     28.43 o 
   9 -11   1       72.99       99.33     32.88 o 
  -6 -10   1       26.18        4.83     37.88 o 
  -5 -10   1       52.76       81.71     37.01 o 
  -4 -10   1        0.70       46.23     31.41 o 
  -3 -10   1      126.63      169.55     32.45 o 
  -2 -10   1      460.61      453.51     39.05 o 
  -1 -10   1      380.88      412.60     35.48 o 
   0 -10   1      189.74      199.00     38.70 o 
   1 -10   1       74.98       64.73     28.43 o 
   2 -10   1        5.84        0.00     12.22 o 
   3 -10   1        4.66        0.34     12.01 o 
   4 -10   1      246.56      264.47     39.56 o 
   5 -10   1      173.18      188.81     22.26 o 
   6 -10   1      103.14       94.42     17.94 o 
   7 -10   1       91.01       34.24     17.59 o 
   8 -10   1        0.20        0.00     22.95 o 
   9 -10   1       78.26       54.46     28.09 o 
  10 -10   1       63.71       34.94     33.57 o 
  -7  -9   1        1.44        0.00     54.80 o 
  -6  -9   1        0.85       14.67     32.01 o 
  -5  -9   1       19.74       35.77     29.50 o 
  -4  -9   1      341.89      343.54     36.38 o 
  -3  -9   1       69.22       70.19     24.67 o 
  -2  -9   1        3.64        0.00     21.17 o 
  -1  -9   1       12.95        9.70     19.71 o 
   0  -9   1      185.33      164.40     23.31 o 
   1  -9   1      263.76      222.49     17.37 o 
   2  -9   1      958.11      857.34     30.66 o 
   3  -9   1      765.18      648.31     38.53 o 
   4  -9   1      413.40      356.36     22.79 o 
   5  -9   1        7.92        0.00     11.85 o 
   6  -9   1       48.70       37.46     13.98 o 
   7  -9   1       16.67       33.18     15.86 o 
   8  -9   1      176.43      214.41     33.91 o 
   9  -9   1        3.46        2.40     23.98 o 
  10  -9   1        2.41        0.00     29.46 o 
  -7  -8   1       14.36        0.00     45.90 o 
  -6  -8   1       16.02       28.08     30.34 o 
  -5  -8   1        0.50        0.00     24.68 o 
  -4  -8   1      220.39      167.14     29.02 o 
  -3  -8   1      435.03      459.61     49.84 o 
  -2  -8   1      420.22      427.83     46.24 o 
  -1  -8   1      697.07      879.06     39.57 o 
   0  -8   1      895.12      944.06     38.86 o 
   1  -8   1       74.55       77.27     13.70 o 
   2  -8   1      935.05      907.14     30.15 o 
   3  -8   1      348.12      333.38     20.00 o 
   4  -8   1      709.69      681.26     28.67 o 
   5  -8   1     1396.74     1296.46     39.83 o 
   6  -8   1      194.90      164.44     18.28 o 
   7  -8   1       26.52       41.28     15.72 o 
   8  -8   1        4.72        0.00     18.15 o 
   9  -8   1       40.38       37.33     27.06 o 
  10  -8   1       47.28       48.98     30.48 o 
  11  -8   1       27.25       73.30     38.02 o 
  -8  -7   1        0.72        0.00     46.24 o 
  -7  -7   1        1.20       62.34     46.24 o 
  -6  -7   1       68.57       95.73     26.91 o 
  -5  -7   1       24.62       40.72     22.44 o 
  -4  -7   1       40.33       34.15     19.99 o 
  -3  -7   1      103.47       89.74     19.66 o 
  -2  -7   1       20.16       16.25     21.41 o 
  -1  -7   1       32.43       22.96     14.53 o 
   0  -7   1      442.74      357.21     21.32 o 
   1  -7   1     3840.93     3526.48    144.20 o 
   2  -7   1      483.46      413.92     28.43 o 
   3  -7   1       50.92       41.44     14.90 o 
   4  -7   1        7.19        6.23      9.31 o 
   5  -7   1       69.15       60.94     13.36 o 
   6  -7   1      588.85      505.84     29.46 o 
   7  -7   1      506.26      397.92     23.78 o 
   8  -7   1        2.21        4.45     21.24 o 
   9  -7   1       30.53       70.21     27.40 o 
  10  -7   1       18.10        8.91     29.80 o 
  11  -7   1        6.93        0.00     32.20 o 
  -9  -6   1       24.24       44.87     51.38 o 
  -8  -6   1       75.62       67.47     48.29 o 
  -7  -6   1      144.18      183.93     48.64 o 
  -6  -6   1       61.27       40.06     23.41 o 
  -5  -6   1       40.23       31.72     18.48 o 
  -4  -6   1      161.37      136.83     20.68 o 
  -3  -6   1      283.70      242.20     34.94 o 
  -2  -6   1        3.57       10.34     13.02 o 
  -1  -6   1      376.69      405.96     23.25 o 
   0  -6   1      467.79      417.50     13.91 o 
   1  -6   1       65.81       49.80     12.50 o 
   2  -6   1      598.13      576.60     21.45 o 
   3  -6   1      809.17      788.65     26.38 o 
   4  -6   1      853.42      908.64     29.18 o 
   5  -6   1     1441.72     1276.72     35.11 o 
   6  -6   1      232.13      192.28     22.43 o 
   7  -6   1       31.73       23.70     12.67 o 
   8  -6   1      529.55      487.05     45.21 o 
   9  -6   1      148.79      155.84     33.57 o 
  10  -6   1       26.63       48.64     30.83 o 
  11  -6   1        1.58        8.22     34.25 o 
  -9  -5   1       19.78       55.49     49.32 o 
  -8  -5   1        7.92       29.11     44.18 o 
  -7  -5   1       51.61       72.29     21.63 o 
  -6  -5   1        1.96        4.18     18.87 o 
  -5  -5   1      475.21      455.95     29.11 o 
  -4  -5   1      511.02      505.16     71.24 o 
  -3  -5   1      184.00      232.50     19.06 o 
  -2  -5   1        0.50        0.00     20.89 o 
  -1  -5   1      302.15      288.13     19.01 o 
   0  -5   1      341.21      282.59     10.79 o 
   1  -5   1      448.71      466.19     40.76 o 
   2  -5   1      649.67      639.40     21.11 o 
   3  -5   1      451.58      456.34     19.23 o 
   4  -5   1      336.62      274.09     23.12 o 
   5  -5   1      600.60      572.30     22.86 o 
   6  -5   1      730.61      572.88     31.51 o 
   7  -5   1      515.26      508.04     46.75 o 
   8  -5   1       82.97       95.90     25.00 o 
   9  -5   1        9.65        0.00     22.26 o 
  10  -5   1       13.25        0.00     29.11 o 
  11  -5   1       14.95        0.00     28.43 o 
 -10  -4   1        6.53        0.00     53.77 o 
  -9  -4   1       87.26      141.80     56.17 o 
  -8  -4   1       52.63       59.94     47.27 o 
  -7  -4   1       48.94       52.30     21.16 o 
  -6  -4   1      274.13      252.94     23.82 o 
  -5  -4   1      292.19      237.90     17.49 o 
  -4  -4   1      959.29      884.34     37.29 o 
  -3  -4   1     1613.69     1410.99     37.76 o 
  -2  -4   1      381.26      387.38     28.09 o 
  -1  -4   1        2.89        1.64      9.63 o 
   0  -4   1       63.66       63.56      5.90 o 
   1  -4   1      674.63      625.64     18.01 o 
   2  -4   1       89.92       83.88      9.36 o 
   3  -4   1     1734.05     1746.31     33.01 o 
   4  -4   1      636.38      601.31     20.82 o 
   5  -4   1       87.96       94.40     11.03 o 
   6  -4   1       98.93       91.03     11.60 o 
   7  -4   1        0.62       18.15     17.81 o 
   8  -4   1      204.77      193.18     31.17 o 
   9  -4   1      420.36      444.58     46.24 o 
  10  -4   1       63.59       97.96     33.57 o 
  11  -4   1        8.13        4.45     31.17 o 
 -10  -3   1       13.81       47.95     63.71 o 
  -9  -3   1        1.99       13.02     58.57 o 
  -8  -3   1        0.55        0.00     56.51 o 
  -7  -3   1       86.62       92.15     13.94 o 
  -6  -3   1      938.41     1014.94     75.71 o 
  -5  -3   1     1608.16     1629.14     95.38 o 
  -4  -3   1      474.48      508.11     69.53 o 
  -3  -3   1      151.79      150.25      8.92 o 
  -2  -3   1     3292.17     3268.08    135.46 o 
  -1  -3   1      935.96     1023.84     25.30 o 
   0  -3   1      278.77      216.60      7.83 o 
   1  -3   1     1766.15     2012.23    108.41 o 
   2  -3   1    17883.36    19339.89    334.46 o 
   3  -3   1        0.89        1.66      5.90 o 
   4  -3   1     1998.17     1757.64    100.18 o 
   5  -3   1      522.46      474.15     18.67 o 
   6  -3   1      141.40      161.67     22.95 o 
   7  -3   1      174.93      184.96     26.72 o 
   8  -3   1       86.14      113.71     27.74 o 
   9  -3   1       23.68       47.27     29.46 o 
  10  -3   1       91.64      108.92     31.17 o 
  11  -3   1       39.48       33.22     32.54 o 
 -10  -2   1       43.53       79.81     51.72 o 
  -9  -2   1       17.77       14.39     43.50 o 
  -8  -2   1       81.51       89.22     19.18 o 
  -7  -2   1      143.29      162.03     15.25 o 
  -6  -2   1       92.81       84.77     11.71 o 
  -5  -2   1     1418.78     1383.88     60.98 o 
  -4  -2   1     1769.96     1782.45     62.73 o 
  -3  -2   1     1648.24     1590.42     71.01 o 
  -2  -2   1     9722.72    10299.37    346.28 o 
  -1  -2   1     5889.27     5790.30     96.42 o 
   0  -2   1     2654.54     2396.21     22.35 o 
   1  -2   1      906.74      927.57     19.69 o 
   2  -2   1    19850.31    21887.92    837.27 o 
   3  -2   1    11303.76    11590.77    337.55 o 
   4  -2   1      296.42      240.79     20.89 o 
   5  -2   1     1078.64     1197.42     48.64 o 
   6  -2   1       52.14       68.50     16.78 o 
   7  -2   1       56.56       28.09     15.76 o 
   8  -2   1      149.26      140.09     30.83 o 
   9  -2   1      303.90      319.22     39.39 o 
  10  -2   1       77.05      102.07     34.25 o 
  11  -2   1        2.61       33.57     32.88 o 
 -11  -1   1       20.63        0.00     55.49 o 
 -10  -1   1        6.04        2.74     47.61 o 
  -9  -1   1        8.89       28.77     21.92 o 
  -8  -1   1       24.41       56.51     19.52 o 
  -7  -1   1      164.90      177.76     16.35 o 
  -6  -1   1      889.63      823.29     27.07 o 
  -5  -1   1      116.82      118.54     11.50 o 
  -4  -1   1       46.78       29.22      7.65 o 
  -3  -1   1        9.52        0.00      5.44 o 
  -2  -1   1        5.58       23.63      9.59 o 
  -1  -1   1    13855.64    14783.65    267.50 o 
   0  -1   1     4901.78     5806.55    121.42 o 
   1  -1   1      347.54      355.19     14.39 o 
   2  -1   1     6041.53     7080.75     85.97 o 
   3  -1   1     1491.47     1734.48     45.90 o 
   4  -1   1     5823.02     5610.69     95.56 o 
   5  -1   1     4138.69     3877.58     85.97 o 
   6  -1   1       84.25       67.47     19.52 o 
   7  -1   1      354.05      369.91     33.57 o 
   8  -1   1       38.82       33.57     21.24 o 
   9  -1   1       83.24       62.68     25.69 o 
  10  -1   1       24.11        6.51     29.46 o 
  11  -1   1       31.33       37.33     31.51 o 
 -10   0   1       77.98      135.29     32.54 o 
  -9   0   1       71.20       84.60     24.66 o 
  -8   0   1       13.35        0.00     15.41 o 
  -7   0   1       15.04       16.33     10.48 o 
  -6   0   1      499.95      473.85     25.17 o 
  -5   0   1     1726.04     1861.40     35.64 o 
  -4   0   1     1047.18     1144.76     55.14 o 
  -3   0   1      558.61      701.46     25.00 o 
  -2   0   1     1473.41     1631.73     33.22 o 
  -1   0   1      460.71      569.94     16.10 o 
   0   0   1     8802.42     9620.76    100.87 o 
   1   0   1     3120.67     3811.47     51.38 o 
   2   0   1        7.96       15.41      7.54 o 
   3   0   1    10108.26    11482.03    127.41 o 
   4   0   1     2034.94     1976.30     53.77 o 
   5   0   1       12.20       27.06     13.36 o 
   6   0   1     1341.70     1384.78     55.14 o 
   7   0   1      441.59      463.42     37.33 o 
   8   0   1      111.20      104.12     26.37 o 
   9   0   1       26.09        0.00     24.32 o 
  10   0   1        2.56        0.00     29.46 o 
 -11   1   1        8.09        0.00     28.43 o 
 -10   1   1        2.49       18.15     25.69 o 
  -9   1   1       14.48       41.44     23.63 o 
  -8   1   1      246.57      263.39     30.83 o 
  -7   1   1       56.68       68.52     12.77 o 
  -6   1   1       85.91      112.14     12.58 o 
  -5   1   1       80.82       59.21      9.02 o 
  -4   1   1        1.38       15.07      9.93 o 
  -3   1   1       31.47       29.80      8.22 o 
  -2   1   1     1045.11     1014.18     27.40 o 
  -1   1   1     2120.09     2087.61     34.59 o 
   0   1   1      131.63      156.50      5.12 o 
   1   1   1      105.58      100.78      5.33 o 
   2   1   1     1638.68     1486.19     75.87 o 
   3   1   1      117.67      101.31      8.14 o 
   4   1   1     2704.60     2526.73    128.44 o 
   5   1   1     2358.12     2346.07    112.86 o 
   6   1   1      715.89      776.82     43.16 o 
   7   1   1        2.30        7.19     16.78 o 
   8   1   1      243.44      196.26     30.48 o 
   9   1   1       34.67       22.95     23.98 o 
  10   1   1        6.42       46.92     49.66 o 
 -11   2   1       79.75       95.22     33.57 o 
 -10   2   1      204.13      222.98     37.33 o 
  -9   2   1       89.61       48.64     22.26 o 
  -8   2   1       13.23        7.19     17.47 o 
  -7   2   1       73.09       85.31     13.18 o 
  -6   2   1      465.16      382.41     19.79 o 
  -5   2   1      866.72      785.64     24.92 o 
  -4   2   1     1031.07      889.85     30.83 o 
  -3   2   1       53.33       50.01     11.30 o 
  -2   2   1      312.58      318.54     17.81 o 
  -1   2   1    16116.09    14839.68    132.55 o 
   0   2   1     1069.22     1003.16     15.02 o 
   1   2   1       97.92      116.35      6.51 o 
   2   2   1      356.63      457.19     13.34 o 
   3   2   1      847.42     1004.68     21.53 o 
   4   2   1      648.62      639.94     18.14 o 
   5   2   1       11.52       20.33      8.85 o 
   6   2   1      484.28      522.74     31.23 o 
   7   2   1      510.66      580.98     49.49 o 
   8   2   1       21.84       27.86     18.04 o 
   9   2   1       30.78       40.76     46.92 o 
  10   2   1        4.37       24.32     54.46 o 
 -11   3   1       10.62        6.51     31.51 o 
 -10   3   1       10.31       12.67     25.69 o 
  -9   3   1       26.37       53.09     23.29 o 
  -8   3   1      299.83      331.55     34.94 o 
  -7   3   1      451.61      393.93     21.73 o 
  -6   3   1       13.59       18.15      9.54 o 
  -5   3   1      167.03      171.26     17.47 o 
  -4   3   1      360.47      438.42     23.98 o 
  -3   3   1      448.82      471.64     24.32 o 
  -2   3   1      485.87      406.90     22.61 o 
  -1   3   1       50.08       37.33     10.28 o 
   0   3   1     5255.02     5439.50     54.02 o 
   1   3   1     1307.75     1236.59     30.95 o 
   2   3   1      388.68      436.62     16.33 o 
   3   3   1     3722.70     3650.55     57.73 o 
   4   3   1      735.82      691.49     39.57 o 
   5   3   1      949.60      903.08     37.97 o 
   6   3   1       37.14       41.17     12.44 o 
   7   3   1        0.74        7.08     15.98 o 
   8   3   1       14.79       68.50     50.01 o 
   9   3   1       23.12       90.77     58.91 o 
  10   3   1       28.98       34.94     66.10 o 
 -11   4   1       42.52       59.60     31.51 o 
 -10   4   1      200.54      153.79     35.28 o 
  -9   4   1      273.20      195.92     32.88 o 
  -8   4   1       30.35       15.23     13.50 o 
  -7   4   1      383.37      358.79     21.45 o 
  -6   4   1     1229.73     1084.65     35.79 o 
  -5   4   1       54.08       26.37     14.04 o 
  -4   4   1      178.96      149.34     17.81 o 
  -3   4   1     1120.28     1088.16     39.05 o 
  -2   4   1      619.15      581.24     28.77 o 
  -1   4   1     1585.93     1522.81     47.27 o 
   0   4   1      566.70      577.46     21.68 o 
   1   4   1     5054.10     5316.78    174.45 o 
   2   4   1     3151.90     3279.51    145.39 o 
   3   4   1       27.70       16.19      7.34 o 
   4   4   1       35.71       36.09      9.58 o 
   5   4   1      343.58      351.65     17.48 o 
   6   4   1      220.00      241.66     23.13 o 
   7   4   1       74.25      124.67     41.79 o 
   8   4   1      212.29      217.50     54.46 o 
   9   4   1        0.03       26.72     49.66 o 
 -11   5   1        3.15        9.93     29.80 o 
 -10   5   1        4.38        8.22     22.61 o 
  -9   5   1       40.63       35.62     22.95 o 
  -8   5   1      972.85     1052.89     37.44 o 
  -7   5   1      275.17      245.86     19.55 o 
  -6   5   1      113.63       98.29     24.15 o 
  -5   5   1        1.11        0.00     13.36 o 
  -4   5   1      324.50      312.71     26.72 o 
  -3   5   1     3321.61     3042.88     72.96 o 
  -2   5   1      100.92       69.53     15.07 o 
  -1   5   1      816.01      927.87     41.79 o 
   0   5   1      471.87      444.19     22.52 o 
   1   5   1      526.68      470.22     23.33 o 
   2   5   1      597.72      572.14     16.58 o 
   3   5   1      452.86      409.68     15.76 o 
   4   5   1     1013.07     1090.44     38.48 o 
   5   5   1      318.62      329.61     38.36 o 
   6   5   1      270.14      239.85     27.20 o 
   7   5   1        9.81       15.76     38.02 o 
   8   5   1       20.27       42.81     45.21 o 
   9   5   1       17.06      178.45     59.60 o 
 -11   6   1       38.75       10.96     31.51 o 
 -10   6   1       30.36        7.54     22.95 o 
  -9   6   1      120.04      103.44     28.43 o 
  -8   6   1       13.58        0.00     18.84 o 
  -7   6   1      802.97      741.12     31.31 o 
  -6   6   1      897.79      782.72     30.25 o 
  -5   6   1      349.35      316.48     27.06 o 
  -4   6   1       37.09       27.06     15.07 o 
  -3   6   1       37.13       89.05     18.84 o 
  -2   6   1     2428.28     2146.18     66.45 o 
  -1   6   1     3065.35     2740.78     75.35 o 
   0   6   1     1378.85     1525.62     42.11 o 
   1   6   1      664.69      632.23     28.82 o 
   2   6   1       68.87       58.51      7.12 o 
   3   6   1      236.24      274.30     24.57 o 
   4   6   1      101.14      113.35     19.83 o 
   5   6   1      480.04      461.38     31.34 o 
   6   6   1      814.93      840.18     73.30 o 
   7   6   1      146.90      131.18     48.29 o 
   8   6   1        2.02        2.74     45.55 o 
 -11   7   1       39.82       42.81     32.54 o 
 -10   7   1      128.77      126.39     32.88 o 
  -9   7   1      134.98      114.06     30.14 o 
  -8   7   1      122.80      114.21     18.35 o 
  -7   7   1      802.28      644.71     38.70 o 
  -6   7   1       42.56       55.09     15.93 o 
  -5   7   1        4.17        5.48     16.10 o 
  -4   7   1       77.61       68.84     18.84 o 
  -3   7   1      268.04      231.88     26.72 o 
  -2   7   1      415.37      421.29     35.62 o 
  -1   7   1       13.84       60.97     22.61 o 
   0   7   1      567.86      561.85     28.70 o 
   1   7   1      301.75      241.98     22.52 o 
   2   7   1      483.24      407.65     28.42 o 
   3   7   1      232.88      213.00     24.75 o 
   4   7   1      136.53      155.00     23.41 o 
   5   7   1       75.81       67.99     37.33 o 
   6   7   1       18.28       16.44     41.44 o 
   7   7   1       38.46       35.28     45.55 o 
   8   7   1       54.13      112.00     55.83 o 
 -11   8   1       18.86       18.50     31.17 o 
 -10   8   1        1.23        8.56     25.35 o 
  -9   8   1        0.16       25.00     25.35 o 
  -8   8   1      334.06      327.67     25.89 o 
  -7   8   1      412.46      373.86     25.64 o 
  -6   8   1      433.96      476.82     27.07 o 
  -5   8   1      251.65      224.35     28.43 o 
  -4   8   1      203.16      179.82     27.74 o 
  -3   8   1        4.38        9.93     20.89 o 
  -2   8   1      325.81      273.32     32.88 o 
  -1   8   1      858.58      812.44     53.09 o 
   0   8   1      725.38      757.79     35.60 o 
   1   8   1       51.39       85.39     27.40 o 
   2   8   1       78.19       56.82     23.46 o 
   3   8   1      226.61      245.92     28.18 o 
   4   8   1      398.14      369.60     40.25 o 
   5   8   1      152.45      156.50     28.23 o 
   6   8   1       90.02      103.78     49.66 o 
   7   8   1        7.68      132.89     59.25 o 
 -10   9   1       95.50      138.37     37.33 o 
  -9   9   1      141.20      130.15     31.17 o 
  -8   9   1       61.45       54.49     18.76 o 
  -7   9   1      100.04      128.66     19.65 o 
  -6   9   1      106.16      141.32     19.23 o 
  -5   9   1      156.38      158.43     19.58 o 
  -4   9   1       21.86       17.13     21.58 o 
  -3   9   1       31.65       52.75     24.66 o 
  -2   9   1       75.30       61.99     26.03 o 
  -1   9   1      136.26       80.15     28.09 o 
   0   9   1       29.61       40.17     24.49 o 
   1   9   1      391.27      375.58     32.65 o 
   2   9   1      201.81      210.74     42.13 o 
   3   9   1       73.37       76.67     26.24 o 
   4   9   1       12.19        0.00     28.03 o 
   5   9   1        9.70        0.00     29.92 o 
   6   9   1       52.37       26.03     54.80 o 
 -10  10   1        7.30       26.03     29.80 o 
  -9  10   1       82.12       61.99     28.09 o 
  -8  10   1      146.51      141.81     32.02 o 
  -7  10   1      181.99      160.66     22.33 o 
  -6  10   1      109.50      132.37     21.41 o 
  -5  10   1       11.16       36.99     16.03 o 
  -4  10   1      137.70      109.85     17.68 o 
  -3  10   1       33.36       46.92     30.48 o 
  -2  10   1        1.83       57.88     30.14 o 
  -1  10   1      119.81      137.35     34.59 o 
   0  10   1      227.08      224.59     27.82 o 
   1  10   1       10.32       19.57     22.64 o 
   2  10   1       34.98        2.19     25.69 o 
   3  10   1       44.18       37.84     30.15 o 
   4  10   1       87.69       92.27     34.61 o 
   5  10   1       41.72       28.64     34.35 o 
  -9  11   1       16.00       22.95     28.43 o 
  -8  11   1        9.52       25.54     19.09 o 
  -7  11   1        1.11       11.92     19.17 o 
  -6  11   1      120.41      149.70     35.96 o 
  -5  11   1      274.49      291.15     31.85 o 
  -4  11   1      158.75      171.99     21.26 o 
  -3  11   1        0.53        0.83     13.16 o 
  -2  11   1        3.45       31.85     28.09 o 
  -1  11   1       11.74        5.14     33.22 o 
   0  11   1       24.57        8.49     23.46 o 
   1  11   1       37.62       76.95     29.54 o 
   2  11   1      119.52      121.01     33.46 o 
   3  11   1       25.13       29.19     30.15 o 
   4  11   1        0.07       30.22     34.63 o 
  -9  12   1       17.44       54.46     33.22 o 
  -8  12   1       24.07       17.25     21.20 o 
  -7  12   1       88.69       52.07     19.83 o 
  -6  12   1      144.02      114.33     23.11 o 
  -5  12   1       35.85        2.37     16.69 o 
  -4  12   1      164.02      109.83     24.83 o 
  -3  12   1       72.76       73.64     32.88 o 
  -2  12   1        5.42        3.08     33.91 o 
  -1  12   1        7.03        5.14     35.96 o 
   0  12   1       10.91        0.34     36.99 o 
   1  12   1        0.66        0.00     28.08 o 
   2  12   1        5.68        0.00     30.69 o 
   3  12   1       29.84       32.46     37.79 o 
  -8  13   1       27.76       14.75     22.87 o 
  -7  13   1        0.24        0.00     21.03 o 
  -6  13   1       90.93      131.87     30.14 o 
  -5  13   1      198.69      199.00     43.84 o 
  -4  13   1       35.60       41.79     35.28 o 
  -3  13   1        0.76       17.81     34.25 o 
  -2  13   1        0.10        0.00     34.59 o 
  -1  13   1        4.41        4.11     42.13 o 
   0  13   1       81.99       94.19     42.13 o 
   1  13   1       65.73       78.92     32.78 o 
   2  13   1        1.25       22.28     37.15 o 
  -6  14   1        1.50        0.00     37.68 o 
  -5  14   1        0.08        0.00     38.70 o 
  -4  14   1       59.86       74.67     39.39 o 
  -3  14   1       37.67       29.80     38.02 o 
  -2  14   1       14.05       25.00     38.36 o 
  -1  14   1       24.25       34.59     41.10 o 
   0  14   1        0.55        0.00     39.73 o 
  -1 -14   2        4.31        0.00     39.39 o 
   0 -14   2        7.49       10.96     36.99 o 
   1 -14   2       17.15        0.00     34.25 o 
   2 -14   2       11.43       31.51     37.68 o 
   3 -14   2       54.08       88.03     39.05 o 
   4 -14   2       70.67      136.32     45.21 o 
   5 -14   2        0.87       18.50     37.68 o 
   6 -14   2       13.73       24.32     42.81 o 
  -2 -13   2       12.35       33.91     46.92 o 
  -1 -13   2       63.69       67.13     47.27 o 
   0 -13   2       81.80      101.04     42.47 o 
   1 -13   2       28.65       46.58     39.39 o 
   2 -13   2        6.13       21.92     37.33 o 
   3 -13   2        2.82       38.36     37.33 o 
   4 -13   2       25.89       27.40     35.96 o 
   5 -13   2       54.21       93.16     36.65 o 
   6 -13   2       33.15       38.00     22.38 o 
   7 -13   2       25.18       21.04     24.33 o 
   8 -13   2        1.40        4.45     30.14 o 
  -4 -12   2       24.42       45.33     38.14 o 
  -3 -12   2       25.11       31.38     35.96 o 
  -2 -12   2       12.72        3.56     28.94 o 
  -1 -12   2        3.14       10.16     24.66 o 
   0 -12   2      131.62      138.37     40.76 o 
   1 -12   2      153.35      188.72     44.18 o 
   2 -12   2       91.03       92.14     38.36 o 
   3 -12   2       27.28       41.10     32.88 o 
   4 -12   2       25.79       55.83     32.88 o 
   5 -12   2       21.54        6.13     17.79 o 
   6 -12   2       17.22       24.72     19.60 o 
   7 -12   2       39.56       53.93     21.79 o 
   8 -12   2       45.08       47.95     29.46 o 
   9 -12   2       29.81       20.55     38.36 o 
  -5 -11   2        1.19        0.00     34.67 o 
  -4 -11   2       21.11       14.04     31.00 o 
  -3 -11   2       19.00       32.20     37.33 o 
  -2 -11   2      186.57      191.65     46.24 o 
  -1 -11   2      209.49      257.51     33.22 o 
   0 -11   2      115.16      121.59     39.73 o 
   1 -11   2        2.29        4.45     32.20 o 
   2 -11   2        5.93        0.00     29.80 o 
   3 -11   2       32.16       62.62     16.48 o 
   4 -11   2      223.54      295.61     25.53 o 
   5 -11   2      147.60      167.50     22.82 o 
   6 -11   2       90.12       95.44     33.57 o 
   7 -11   2       15.91       27.11     19.75 o 
   8 -11   2        7.61        0.00     26.03 o 
   9 -11   2       32.60       30.48     29.46 o 
  -6 -10   2       31.66       29.40     36.86 o 
  -5 -10   2       78.36       81.30     33.88 o 
  -4 -10   2       21.25       48.23     53.60 o 
  -3 -10   2        3.13        0.00     24.91 o 
  -2 -10   2       53.87       64.89     26.63 o 
  -1 -10   2      281.31      316.88     32.43 o 
   0 -10   2      588.60      543.22     53.09 o 
   1 -10   2      282.93      301.75     42.47 o 
   2 -10   2      293.75      279.64     22.09 o 
   3 -10   2      206.18      175.48     24.49 o 
   4 -10   2      160.94      190.59     20.12 o 
   5 -10   2      218.50      202.76     22.49 o 
   6 -10   2       15.54       22.48     16.09 o 
   7 -10   2       70.44       63.18     18.40 o 
   8 -10   2       87.36       97.62     30.83 o 
   9 -10   2       11.53       46.24     27.06 o 
  10 -10   2       14.25       34.59     35.96 o 
  -7  -9   2       15.34       23.29     55.14 o 
  -6  -9   2       14.49       18.30     31.66 o 
  -5  -9   2        3.62       34.95     31.00 o 
  -4  -9   2      168.43      208.39     34.15 o 
  -3  -9   2       43.03       35.44     24.91 o 
  -2  -9   2       37.62       33.96     22.52 o 
  -1  -9   2      506.51      470.29     46.92 o 
   0  -9   2        0.50       28.09     27.40 o 
   1  -9   2        9.93        8.20     11.98 o 
   2  -9   2      136.09      147.63     19.35 o 
   3  -9   2     1089.80     1208.70     79.98 o 
   4  -9   2      640.79      751.88     32.87 o 
   5  -9   2      155.08      163.36     23.46 o 
   6  -9   2       20.55       38.19     14.77 o 
   7  -9   2       64.81       35.77     17.19 o 
   8  -9   2        2.10        0.00     20.55 o 
   9  -9   2        6.83       56.51     28.77 o 
  10  -9   2       17.75       44.18     37.33 o 
  -7  -8   2        5.04       38.81     31.45 o 
  -6  -8   2      120.96      149.68     43.16 o 
  -5  -8   2       97.96      128.11     33.91 o 
  -4  -8   2       93.00       82.94     25.79 o 
  -3  -8   2       26.07       43.97     22.71 o 
  -2  -8   2       36.94       43.15     19.35 o 
  -1  -8   2      361.50      311.65     25.36 o 
   0  -8   2      727.92      660.02     30.36 o 
   1  -8   2     1018.89      890.63     29.52 o 
   2  -8   2       29.98       20.46     10.97 o 
   3  -8   2        3.50        2.58     10.64 o 
   4  -8   2       42.28       52.64     13.00 o 
   5  -8   2      474.90      456.05     26.03 o 
   6  -8   2      720.04      672.90     31.76 o 
   7  -8   2        8.94        6.97     14.41 o 
   8  -8   2       24.35       30.83     21.92 o 
   9  -8   2       23.58        6.51     28.09 o 
  10  -8   2        0.12        0.34     31.17 o 
  11  -8   2       26.70       19.52     27.40 o 
  -8  -7   2       18.93        0.00     48.98 o 
  -7  -7   2       77.55       54.46     36.65 o 
  -6  -7   2        0.30        1.53     24.52 o 
  -5  -7   2       48.28       65.86     24.09 o 
  -4  -7   2       48.53       50.56     21.20 o 
  -3  -7   2      301.99      316.94     26.76 o 
  -2  -7   2      572.28      625.09     40.76 o 
  -1  -7   2       98.19      104.55     17.43 o 
   0  -7   2       34.88       29.87      8.21 o 
   1  -7   2     1054.47     1007.47     29.33 o 
   2  -7   2      425.83      398.20     21.15 o 
   3  -7   2      469.44      444.16     22.53 o 
   4  -7   2     1154.83     1203.28     36.55 o 
   5  -7   2      323.26      272.10     19.50 o 
   6  -7   2       87.01       50.71     15.14 o 
   7  -7   2      203.03      264.08     34.94 o 
   8  -7   2       70.46      118.85     30.48 o 
   9  -7   2       31.98       63.02     32.20 o 
  10  -7   2       12.65       31.85     28.09 o 
  11  -7   2        8.28       21.92     32.20 o 
  -9  -6   2        8.23       26.37     53.77 o 
  -8  -6   2        4.45        0.00     42.81 o 
  -7  -6   2      108.47      121.54     29.34 o 
  -6  -6   2        7.27        4.53     22.47 o 
  -5  -6   2       96.30      123.87     21.79 o 
  -4  -6   2      300.02      276.86     25.30 o 
  -3  -6   2       17.99       19.87     15.02 o 
  -2  -6   2      444.52      477.42     27.24 o 
  -1  -6   2     1523.14     1476.49     93.51 o 
   0  -6   2      636.09      617.70     27.18 o 
   1  -6   2       29.55       14.16      8.04 o 
   2  -6   2      129.31      170.23     13.99 o 
   3  -6   2       84.57       89.71     11.99 o 
   4  -6   2       12.49        9.06      9.71 o 
   5  -6   2      619.44      541.78     29.63 o 
   6  -6   2     1079.42      962.77     66.10 o 
   7  -6   2      374.89      328.13     36.65 o 
   8  -6   2        0.12        0.00     17.81 o 
   9  -6   2       12.67       20.21     24.66 o 
  10  -6   2        0.75        3.43     25.00 o 
  11  -6   2        6.92       19.87     38.70 o 
  -9  -5   2       54.21       44.87     53.09 o 
  -8  -5   2       44.30      120.22     47.61 o 
  -7  -5   2        4.05        6.84     22.38 o 
  -6  -5   2       13.20       17.84     27.91 o 
  -5  -5   2       35.44        6.89     16.22 o 
  -4  -5   2      867.89      698.30     60.97 o 
  -3  -5   2      853.52      962.82     35.00 o 
  -2  -5   2      800.79      793.16     43.16 o 
  -1  -5   2      207.79      184.63     17.32 o 
   0  -5   2      360.39      356.60     12.70 o 
   1  -5   2     2156.17     1958.13     65.08 o 
   2  -5   2      754.42      801.82     26.72 o 
   3  -5   2      388.40      392.57     18.87 o 
   4  -5   2     3147.69     3052.41    315.62 o 
   5  -5   2     1367.14     1320.88     46.58 o 
   6  -5   2       23.97       14.43     10.24 o 
   7  -5   2      460.76      488.08     42.13 o 
   8  -5   2      553.64      630.22     52.06 o 
   9  -5   2       29.02       42.47     27.06 o 
  10  -5   2      109.50      130.50     37.33 o 
  11  -5   2       26.54        8.91     36.99 o 
 -10  -4   2        0.03        0.69     58.23 o 
  -9  -4   2        4.00       72.27     52.06 o 
  -8  -4   2       63.09      136.66     47.27 o 
  -7  -4   2       66.93       58.65     21.15 o 
  -6  -4   2      304.36      300.82     45.90 o 
  -5  -4   2       77.25       53.19      9.79 o 
  -4  -4   2       99.58       79.38     12.45 o 
  -3  -4   2      487.62      522.37     35.11 o 
  -2  -4   2     1033.63      944.93    188.90 o 
  -1  -4   2     3373.77     3260.76     50.86 o 
   0  -4   2     2189.29     2253.06     68.38 o 
   1  -4   2       21.44        4.11      8.22 o 
   2  -4   2        9.32        0.00      6.77 o 
   3  -4   2     3751.15     3808.48     51.34 o 
   4  -4   2     3677.92     3829.45    201.40 o 
   5  -4   2      639.48      563.82     24.83 o 
   6  -4   2     1582.62     1474.17     63.02 o 
   7  -4   2       45.81       89.05     23.29 o 
   8  -4   2       11.48       10.62     20.89 o 
   9  -4   2        3.14       13.36     24.66 o 
  10  -4   2       64.11       72.27     34.25 o 
  11  -4   2       30.35      275.04     52.75 o 
 -10  -3   2       55.30        9.59     66.79 o 
  -8  -3   2      128.80      220.58     62.68 o 
  -7  -3   2        1.82        0.42     11.44 o 
  -6  -3   2      246.89      234.45     16.48 o 
  -5  -3   2      441.72      362.12     30.66 o 
  -4  -3   2      239.45      196.13     19.51 o 
  -3  -3   2     1366.64     1385.45     34.27 o 
  -2  -3   2      255.86      257.05     18.84 o 
  -1  -3   2     1006.06     1135.96     24.83 o 
   0  -3   2      517.89      434.63     11.32 o 
   1  -3   2      308.56      301.82     12.67 o 
   2  -3   2    15544.13    17915.98    710.37 o 
   3  -3   2       58.53       78.24      9.25 o 
   4  -3   2      555.11      697.70     37.68 o 
   5  -3   2     2386.49     2681.53     79.12 o 
   6  -3   2       11.09       21.58     17.13 o 
   7  -3   2      468.20      475.06     40.07 o 
   8  -3   2     1196.69     1199.48     66.45 o 
   9  -3   2      425.99      506.23     51.38 o 
  10  -3   2       24.94       31.85     30.48 o 
  11  -3   2        0.88        5.14     32.54 o 
 -10  -2   2       12.94        0.00     49.32 o 
  -9  -2   2       25.20       45.90     43.16 o 
  -8  -2   2      130.60      176.20     46.24 o 
  -7  -2   2      588.56      574.31     59.77 o 
  -6  -2   2      204.18      218.78     14.55 o 
  -5  -2   2        5.16        9.43      7.73 o 
  -4  -2   2      325.61      345.01     19.62 o 
  -3  -2   2       44.24       37.18     10.16 o 
  -2  -2   2     9787.81    10500.59     84.27 o 
  -1  -2   2     1455.94     1725.02     63.56 o 
   0  -2   2     1756.39     2036.79     27.54 o 
   1  -2   2      136.06      147.52      8.47 o 
   2  -2   2    24808.38    29438.36    722.02 o 
   3  -2   2     2965.99     3650.15     75.01 o 
   4  -2   2     1577.92     1569.39     52.75 o 
   5  -2   2      278.72      242.50     25.35 o 
   6  -2   2     1207.56     1035.07     51.72 o 
   7  -2   2      161.86      149.68     26.37 o 
   8  -2   2      523.78      494.59     46.24 o 
   9  -2   2      256.57      259.62     38.36 o 
  10  -2   2      161.64      193.18     38.70 o 
  11  -2   2       17.43       33.57     35.28 o 
 -11  -1   2       58.91      114.40     60.28 o 
  -9  -1   2       25.48        4.11     19.18 o 
  -8  -1   2        9.51       11.65     17.81 o 
  -7  -1   2        0.61        0.00      9.75 o 
  -6  -1   2     1134.76     1169.81     32.82 o 
  -5  -1   2      232.53      214.74     15.21 o 
  -4  -1   2       18.28       12.67     12.67 o 
  -3  -1   2      702.31      729.55     31.17 o 
  -2  -1   2      367.19      266.13     18.15 o 
  -1  -1   2     1718.67     1905.12     77.24 o 
   0  -1   2     8028.43     8484.64    114.40 o 
   1  -1   2     1065.44     1289.22     20.00 o 
   2  -1   2     3437.06     3990.27     69.53 o 
   3  -1   2      997.57     1223.80     42.47 o 
   4  -1   2       74.34       96.59     16.44 o 
   5  -1   2        2.13        0.00     12.67 o 
   6  -1   2       35.81       72.96     20.21 o 
   7  -1   2      257.23      350.73     35.96 o 
   8  -1   2      656.36      670.64     49.66 o 
   9  -1   2       68.64       45.21     25.35 o 
  10  -1   2       15.15       32.54     30.48 o 
  11  -1   2        0.27       30.14     34.59 o 
 -10   0   2       20.95       29.11     25.35 o 
  -9   0   2      146.67      146.94     27.40 o 
  -8   0   2      381.14      430.40     25.17 o 
  -7   0   2      237.19      247.06     18.57 o 
  -6   0   2       57.37       46.07     11.18 o 
  -5   0   2      354.83      322.65     24.32 o 
  -4   0   2       11.21       15.76     11.30 o 
  -3   0   2     5554.86     5865.52     85.97 o 
  -2   0   2     3169.09     3415.53     58.23 o 
  -1   0   2     8271.98     8942.31     65.63 o 
   0   0   2       17.89       22.79      3.88 o 
   1   0   2     5711.49     5922.28     82.20 o 
   2   0   2     2576.23     2932.93     56.51 o 
   3   0   2     1799.00     1820.45     49.66 o 
   4   0   2       27.78       13.36     12.33 o 
   5   0   2      206.67      192.49     23.29 o 
   6   0   2       18.15        0.00     15.41 o 
   7   0   2       12.14       15.76     18.84 o 
   8   0   2      415.73      421.63     40.42 o 
   9   0   2      208.74      215.44     36.31 o 
  10   0   2       14.45       41.44     31.17 o 
 -11   1   2       58.21       35.62     30.48 o 
 -10   1   2       97.42       72.96     28.09 o 
  -9   1   2        2.24        0.00     19.18 o 
  -8   1   2       95.62      140.46     21.06 o 
  -7   1   2      176.25      169.22     16.18 o 
  -6   1   2      172.95      179.13     21.92 o 
  -5   1   2     2374.72     2280.79     57.20 o 
  -4   1   2     1643.34     1748.52     46.58 o 
  -3   1   2       59.07       35.28      9.59 o 
  -2   1   2     1597.50     1613.92     39.39 o 
  -1   1   2     1915.29     1927.20     46.75 o 
   0   1   2      543.25      592.05     17.80 o 
   1   1   2     6391.35     6758.72     45.52 o 
   2   1   2       11.21        9.14      4.86 o 
   3   1   2      108.51      133.92     16.10 o 
   4   1   2      718.74      806.62     37.68 o 
   5   1   2      336.21      410.33     31.51 o 
   6   1   2      231.02      251.75     27.06 o 
   7   1   2       36.62       46.92     17.81 o 
   8   1   2        0.87        1.71     21.92 o 
   9   1   2       24.99       17.17     20.97 o 
  10   1   2       11.42        2.74     50.01 o 
 -11   2   2        0.24        0.00     26.72 o 
 -10   2   2       97.32      114.74     29.80 o 
  -9   2   2      139.84      148.99     28.09 o 
  -8   2   2      225.60      217.65     21.55 o 
  -7   2   2       28.88       32.78     11.83 o 
  -6   2   2      116.95      118.17     21.92 o 
  -5   2   2       93.60      169.89     22.26 o 
  -4   2   2      710.83      912.79     37.33 o 
  -3   2   2     1878.78     1972.53     50.69 o 
  -2   2   2      287.23      317.85     20.21 o 
  -1   2   2    14433.80    15343.41    111.32 o 
   0   2   2     4016.19     3912.66    228.91 o 
   1   2   2      315.33      374.59     11.81 o 
   2   2   2      911.83      888.79     18.56 o 
   3   2   2     3203.26     3117.60    113.25 o 
   4   2   2     1819.50     1608.71     67.34 o 
   5   2   2      197.85      168.71     13.19 o 
   6   2   2        4.07        8.12     13.87 o 
   7   2   2      161.55      149.81     21.16 o 
   8   2   2        3.84        0.79     17.69 o 
   9   2   2       76.32      112.00     46.58 o 
  10   2   2       88.37      123.65     55.83 o 
 -11   3   2       81.61       58.57     32.88 o 
 -10   3   2      178.63      154.13     33.22 o 
  -9   3   2       16.27       42.81     26.03 o 
  -8   3   2      152.22      163.38     19.62 o 
  -7   3   2      587.48      617.64     28.66 o 
  -6   3   2      600.01      570.28     35.96 o 
  -5   3   2     2897.69     2760.99     68.84 o 
  -4   3   2      151.86      114.74     19.52 o 
  -3   3   2     2009.66     2119.12     55.49 o 
  -2   3   2     4619.84     4460.19     77.75 o 
  -1   3   2    11298.58     9763.31    118.17 o 
   0   3   2      166.57      173.77      9.36 o 
   1   3   2     1100.36     1177.99     57.58 o 
   2   3   2      438.56      499.20     15.35 o 
   3   3   2      121.47       92.16      9.51 o 
   4   3   2        1.70        2.94      7.82 o 
   5   3   2      615.47      642.07     29.50 o 
   6   3   2      223.95      293.64     32.88 o 
   7   3   2      188.99      196.65     24.63 o 
   8   3   2      293.50      293.53     59.94 o 
   9   3   2        0.48       40.07     54.80 o 
 -11   4   2       24.32       26.72     27.74 o 
 -10   4   2       22.11       21.92     27.74 o 
  -9   4   2      297.45      341.83     43.50 o 
  -8   4   2       45.27       30.26     14.17 o 
  -7   4   2        0.13        3.77     18.50 o 
  -6   4   2       91.98       78.44     18.15 o 
  -5   4   2       14.04       22.26     14.39 o 
  -4   4   2     2490.60     2514.72     65.42 o 
  -3   4   2     1727.50     1694.06     52.75 o 
  -2   4   2      911.89     1046.72     40.76 o 
  -1   4   2       27.17       55.49     15.76 o 
   0   4   2        2.16        8.24      5.69 o 
   1   4   2     3829.99     4151.78    111.44 o 
   2   4   2     1608.65     1727.98     71.04 o 
   3   4   2     1011.60      969.14     60.43 o 
   4   4   2      506.69      486.25     18.90 o 
   5   4   2       63.82       27.00     11.35 o 
   6   4   2       31.79       29.46     32.20 o 
   7   4   2       22.41        0.00     40.76 o 
   8   4   2      347.73      282.23     56.51 o 
   9   4   2      127.99      104.81     54.80 o 
 -11   5   2       28.31       75.35     33.91 o 
 -10   5   2       34.87        8.22     26.37 o 
  -9   5   2       11.08        2.40     22.26 o 
  -8   5   2      729.15      650.39     32.14 o 
  -7   5   2      478.84      432.94     34.59 o 
  -6   5   2      900.68      855.25     44.18 o 
  -5   5   2     1311.09     1116.93     47.27 o 
  -4   5   2      188.84      220.92     24.66 o 
  -3   5   2     1008.56      915.53     41.79 o 
  -2   5   2     1629.17     1482.05     52.40 o 
  -1   5   2     2016.23     1889.98     59.25 o 
   0   5   2     2535.00     2140.01    341.31 o 
   1   5   2        2.59        2.97      6.74 o 
   2   5   2     1377.88     1381.68     68.29 o 
   3   5   2       31.78       21.36      8.83 o 
   4   5   2      127.05      143.92     13.50 o 
   5   5   2      276.61      266.96     24.94 o 
   6   5   2      473.65      503.84     57.20 o 
   7   5   2       73.65       82.89     45.90 o 
   8   5   2       16.71       15.07     44.53 o 
   9   5   2        0.43        0.00     53.09 o 
 -11   6   2       71.54       61.31     33.22 o 
 -10   6   2       83.89       78.44     30.14 o 
  -9   6   2        2.80        0.00     20.89 o 
  -8   6   2      118.16      125.78     21.58 o 
  -7   6   2        4.21        0.00     18.84 o 
  -6   6   2       50.98       52.06     18.84 o 
  -5   6   2      538.36      497.67     34.59 o 
  -4   6   2      306.92      294.90     29.46 o 
  -3   6   2      689.25      609.67     38.70 o 
  -2   6   2      387.56      328.13     29.11 o 
  -1   6   2      869.27      999.45     48.29 o 
   0   6   2     1739.14     1815.38     53.95 o 
   1   6   2     1426.87     1261.71     35.50 o 
   2   6   2      863.92      852.90     36.66 o 
   3   6   2       80.49      106.93     16.89 o 
   4   6   2        1.10        0.00     16.27 o 
   5   6   2      106.05      115.16     22.29 o 
   6   6   2      175.90      119.19     46.92 o 
   7   6   2      113.40       46.58     46.92 o 
   8   6   2       50.06       27.74     50.69 o 
 -11   7   2        0.27       20.21     31.51 o 
 -10   7   2        2.32        7.19     28.43 o 
  -9   7   2      144.32      159.27     32.20 o 
  -8   7   2      127.20      130.86     19.62 o 
  -7   7   2      617.84      622.69     45.55 o 
  -6   7   2      655.05      593.57     41.10 o 
  -5   7   2       65.67       77.75     21.58 o 
  -4   7   2        3.41       11.30     17.13 o 
  -3   7   2      548.30      408.96     33.91 o 
  -2   7   2      301.87      221.95     27.74 o 
  -1   7   2      215.66      233.25     31.17 o 
   0   7   2       27.68       54.74     16.42 o 
   1   7   2       79.10       87.68     17.46 o 
   2   7   2       20.73       17.92     17.76 o 
   3   7   2      607.73      565.40     35.01 o 
   4   7   2      377.83      420.68     32.77 o 
   5   7   2       92.68      106.68     26.13 o 
   6   7   2       15.40       40.76     44.53 o 
   7   7   2        1.30        0.00     45.21 o 
 -11   8   2       79.37       79.81     36.31 o 
 -10   8   2       76.35       80.49     32.88 o 
  -9   8   2        0.33        2.91     17.19 o 
  -8   8   2       46.21       43.15     17.35 o 
  -7   8   2      122.55      154.82     29.46 o 
  -6   8   2       48.28       53.09     25.00 o 
  -5   8   2      183.65      202.42     29.11 o 
  -4   8   2      621.70      552.47     42.47 o 
  -3   8   2      193.07      176.74     26.72 o 
  -2   8   2       19.56       71.93     24.66 o 
  -1   8   2      162.20      242.84     33.22 o 
   0   8   2      322.72      310.67     27.25 o 
   1   8   2      182.77      133.47     22.15 o 
   2   8   2      135.71      123.37     25.07 o 
   3   8   2       52.30       37.51     22.77 o 
   4   8   2       21.11       41.27     26.08 o 
   5   8   2       81.09       96.23     28.09 o 
   6   8   2       71.08       65.42     48.64 o 
   7   8   2       27.40       36.99     54.46 o 
 -10   9   2       43.31       13.02     30.48 o 
  -9   9   2       81.24       73.34     20.66 o 
  -8   9   2       88.01       82.57     27.23 o 
  -7   9   2       23.05        7.41     24.15 o 
  -6   9   2      218.15      220.58     37.33 o 
  -5   9   2       44.90       42.47     25.35 o 
  -4   9   2       31.58       27.74     25.00 o 
  -3   9   2      209.58      147.62     33.91 o 
  -2   9   2      713.37      669.95     52.75 o 
  -1   9   2      236.47      260.99     40.07 o 
   0   9   2       18.90        0.00     19.97 o 
   1   9   2      116.85       72.11     24.40 o 
   2   9   2        1.97       10.96     22.77 o 
   3   9   2       90.24      131.20     29.50 o 
   4   9   2      158.11      163.43     32.48 o 
   5   9   2       31.55       64.39     30.94 o 
   6   9   2        0.25        0.00     49.66 o 
 -10  10   2       36.60       21.58     31.51 o 
  -9  10   2        1.84        0.00     19.82 o 
  -8  10   2       42.72       47.91     21.58 o 
  -7  10   2       37.19       51.26     18.19 o 
  -6  10   2       20.16       41.79     30.83 o 
  -5  10   2       87.37      114.40     35.28 o 
  -4  10   2      288.95      288.05     40.76 o 
  -3  10   2      104.91       87.00     31.17 o 
  -2  10   2       63.54       86.66     31.85 o 
  -1  10   2      341.86      334.29     44.53 o 
   0  10   2       16.41       21.06     22.22 o 
   1  10   2        2.31        6.91     25.05 o 
   2  10   2       42.34       26.37     24.46 o 
   3  10   2       24.69       15.20     27.85 o 
   4  10   2       26.55       20.45     30.84 o 
   5  10   2       25.98        0.00     58.57 o 
  -9  11   2      107.07      109.02     25.50 o 
  -8  11   2      106.55      109.75     24.44 o 
  -7  11   2       94.81      107.87     22.98 o 
  -6  11   2       32.27       26.34     18.94 o 
  -5  11   2        2.03       18.50     29.80 o 
  -4  11   2       49.71       74.33     34.25 o 
  -3  11   2      163.12      154.47     39.39 o 
  -2  11   2      409.19      363.41     48.64 o 
  -1  11   2       53.76       25.35     34.94 o 
   0  11   2       78.84       54.46     35.96 o 
   1  11   2        0.36        0.00     27.10 o 
   2  11   2       59.43       52.10     30.28 o 
   3  11   2       60.81       70.63     36.31 o 
   4  11   2       15.62       16.90     34.35 o 
  -9  12   2        0.02       11.72     26.37 o 
  -8  12   2       37.25       60.51     24.04 o 
  -7  12   2       76.47      109.33     26.37 o 
  -6  12   2      308.72      331.99     30.41 o 
  -5  12   2       38.14       81.37     21.54 o 
  -4  12   2        0.44       19.87     34.59 o 
  -3  12   2       81.71       75.01     40.07 o 
  -2  12   2        0.39        0.00     34.25 o 
  -1  12   2       91.24      108.92     39.05 o 
   0  12   2      149.03      218.52     50.69 o 
   1  12   2        0.46        4.39     27.98 o 
   2  12   2        0.07        0.00     33.14 o 
   3  12   2        0.13        0.00     36.62 o 
  -7  13   2       32.32       47.00     24.39 o 
  -6  13   2       35.14       42.59     22.68 o 
  -5  13   2       66.28       87.68     41.10 o 
  -4  13   2       62.67       71.24     39.73 o 
  -3  13   2       88.78       55.83     40.07 o 
  -2  13   2       96.48       75.70     39.39 o 
  -1  13   2       37.57       30.83     35.96 o 
   0  13   2        3.55        0.00     41.10 o 
   1  13   2       51.79       49.05     33.54 o 
  -6  14   2       16.80       47.61     40.07 o 
  -5  14   2       13.86       13.36     41.79 o 
  -4  14   2        4.21       17.81     36.65 o 
  -3  14   2        8.30       28.77     39.39 o 
  -2  14   2       27.86       69.53     40.76 o 
  -1  14   2       73.66       72.27     48.64 o 
  -1 -14   3       13.65       54.12     47.95 o 
   0 -14   3        9.15       44.53     37.33 o 
   2 -14   3        4.65       10.62     40.42 o 
   4 -14   3       47.16       47.95     42.81 o 
   5 -14   3       13.16       53.09     40.42 o 
   6 -14   3       34.52       16.44     41.44 o 
  -2 -13   3       10.46       39.39     44.87 o 
  -1 -13   3       22.19        5.14     40.76 o 
   0 -13   3       54.74       77.75     46.24 o 
   1 -13   3       72.48       80.83     40.76 o 
   2 -13   3      119.44      137.35     43.16 o 
   3 -13   3       22.83       59.94     35.96 o 
   4 -13   3        2.41        0.00     36.31 o 
   5 -13   3       19.85       26.03     35.28 o 
   6 -13   3       99.29      119.45     31.00 o 
   7 -13   3      111.75      133.92     43.50 o 
  -4 -12   3       16.60        0.00     37.37 o 
  -3 -12   3       78.41      124.06     35.84 o 
  -2 -12   3       75.07       86.54     30.31 o 
  -1 -12   3        5.25       42.47     40.76 o 
   0 -12   3       66.48       54.46     40.76 o 
   1 -12   3       14.13        8.91     31.17 o 
   2 -12   3       44.95       33.91     36.65 o 
   3 -12   3      102.56      147.62     40.42 o 
   4 -12   3       60.92       65.42     35.28 o 
   5 -12   3       57.82       63.48     21.12 o 
   6 -12   3        0.03       12.06     16.92 o 
   7 -12   3        5.66        0.00     15.39 o 
   8 -12   3       15.69       25.00     22.95 o 
  -5 -11   3       13.56       69.93     44.01 o 
  -4 -11   3       42.86       34.07     30.39 o 
  -3 -11   3       39.20       42.49     31.76 o 
  -2 -11   3      196.08      164.82     30.75 o 
  -1 -11   3      211.66      218.91     32.81 o 
   0 -11   3       37.65       46.58     31.85 o 
   1 -11   3      138.47      158.93     38.70 o 
   2 -11   3      132.68      119.88     35.96 o 
   3 -11   3        7.20        0.54     16.85 o 
   4 -11   3      196.19      212.80     24.52 o 
   5 -11   3       41.73       29.09     16.47 o 
   6 -11   3      181.23      257.57     38.02 o 
   7 -11   3      174.55      141.46     36.31 o 
   8 -11   3       29.62       34.25     18.15 o 
   9 -11   3        8.87        2.74     19.18 o 
  -6 -10   3        0.10       35.22     34.89 o 
  -5 -10   3        0.22        0.00     31.68 o 
  -4 -10   3       52.22      113.03     31.84 o 
  -3 -10   3       85.54      122.08     34.08 o 
  -2 -10   3        0.80        0.00     22.99 o 
  -1 -10   3       20.94       39.90     22.73 o 
   0 -10   3      184.85      158.93     36.65 o 
   1 -10   3       41.95       36.65     30.14 o 
   2 -10   3      154.41      176.56     21.75 o 
   3 -10   3      377.87      487.54     67.30 o 
   4 -10   3       32.50       49.41     15.33 o 
   5 -10   3       85.60      100.44     18.33 o 
   6 -10   3        0.07        7.52     15.88 o 
   7 -10   3       16.73        8.56     24.32 o 
   8 -10   3       90.80       47.61     19.52 o 
   9 -10   3       21.21       20.21     19.18 o 
  10 -10   3        2.78       20.89     26.72 o 
  -7  -9   3       23.48        5.47     33.40 o 
  -6  -9   3       10.04       27.80     30.76 o 
  -5  -9   3       60.80       91.17     32.28 o 
  -4  -9   3        4.78       13.74     24.94 o 
  -3  -9   3       30.03       12.16     22.51 o 
  -2  -9   3       30.80        1.44     21.47 o 
  -1  -9   3      573.47      562.44     36.45 o 
   0  -9   3      605.76      641.18     51.72 o 
   1  -9   3      249.99      202.97     17.80 o 
   2  -9   3       55.97       37.65     12.94 o 
   3  -9   3      166.65      232.13     21.22 o 
   4  -9   3      153.04      171.79     18.39 o 
   5  -9   3      323.05      347.12     24.33 o 
   6  -9   3       23.35       26.67     14.92 o 
   7  -9   3       28.70       60.28     23.63 o 
   8  -9   3       40.66       34.25     20.55 o 
   9  -9   3        2.40        0.00     19.52 o 
  10  -9   3       35.99       26.03     29.46 o 
  -8  -8   3       24.94       24.32     52.40 o 
  -7  -8   3        0.01       14.35     63.54 o 
  -6  -8   3       51.68       39.76     27.48 o 
  -5  -8   3       85.50       73.51     26.24 o 
  -4  -8   3       28.15       31.36     22.33 o 
  -3  -8   3      122.81      120.18     24.75 o 
  -2  -8   3      320.12      307.69     31.34 o 
  -1  -8   3        9.51       23.48     17.56 o 
   0  -8   3       35.94       45.59     14.04 o 
   1  -8   3     1175.05     1320.22    129.47 o 
   2  -8   3      882.51      898.22     57.54 o 
   3  -8   3      166.40      204.36     18.82 o 
   4  -8   3       13.86       25.27     12.58 o 
   5  -8   3       40.23       46.20     14.56 o 
   6  -8   3       15.59       38.59     15.37 o 
   7  -8   3       52.02       83.23     23.98 o 
   8  -8   3       33.07       54.12     20.89 o 
   9  -8   3       63.60       59.60     30.48 o 
  10  -8   3        3.83        4.80     32.20 o 
  -8  -7   3       24.34       53.43     44.53 o 
  -7  -7   3      124.36      141.11     32.43 o 
  -6  -7   3       78.10       91.84     27.11 o 
  -5  -7   3        0.56       20.58     33.91 o 
  -4  -7   3       77.15       45.79     21.91 o 
  -3  -7   3       68.59       86.04     55.66 o 
  -2  -7   3      270.08      250.03     23.40 o 
  -1  -7   3      237.02      190.18     20.46 o 
   0  -7   3     1462.41     1325.60     47.27 o 
   1  -7   3     1160.28     1090.59     32.38 o 
   2  -7   3        6.11       14.57     10.77 o 
   3  -7   3      398.59      446.52     24.02 o 
   4  -7   3      558.69      540.79     25.91 o 
   5  -7   3     1044.37     1018.38     34.91 o 
   6  -7   3      676.93      544.95     26.89 o 
   7  -7   3       27.19       11.30     18.50 o 
   8  -7   3        0.52        0.00     19.52 o 
   9  -7   3       13.88        0.00     26.72 o 
  10  -7   3       48.86       23.29     31.17 o 
  11  -7   3        5.76        6.51     33.57 o 
  -9  -6   3        7.13        0.00     47.95 o 
  -8  -6   3       18.89        3.08     42.81 o 
  -7  -6   3        9.16       13.13     23.76 o 
  -6  -6   3        6.16        6.43     19.73 o 
  -5  -6   3       85.18       89.80     22.22 o 
  -4  -6   3      676.01      693.63     35.43 o 
  -3  -6   3       84.76       88.45     18.03 o 
  -2  -6   3       32.89       28.17     14.75 o 
  -1  -6   3        5.18        3.68      5.53 o 
   0  -6   3      229.58      234.43     14.98 o 
   1  -6   3     2148.26     2207.99     43.20 o 
   2  -6   3     1723.24     1671.73     39.99 o 
   3  -6   3     1196.33     1327.05     97.27 o 
   4  -6   3     1421.04     1383.44     50.18 o 
   5  -6   3      197.22      237.50     18.23 o 
   6  -6   3      624.49      624.07     27.52 o 
   7  -6   3       84.38      113.03     26.72 o 
   8  -6   3       66.38       93.16     27.74 o 
   9  -6   3       36.75       28.43     26.03 o 
  10  -6   3       48.19       64.73     36.31 o 
  11  -6   3        1.37        9.25     39.39 o 
  -8  -5   3      102.50      123.92     27.97 o 
  -7  -5   3       60.40       70.17     23.34 o 
  -6  -5   3       91.13       75.10     24.83 o 
  -5  -5   3      140.75      140.77     20.68 o 
  -4  -5   3      368.78      403.81     26.03 o 
  -3  -5   3     1490.23     1403.10     59.60 o 
  -2  -5   3      274.55      310.18     20.46 o 
  -1  -5   3       14.02        2.32      4.88 o 
   0  -5   3      130.90      113.46     10.32 o 
   1  -5   3      251.02      292.66     34.76 o 
   2  -5   3       12.26       13.06      8.54 o 
   3  -5   3     1220.96     1313.83     34.75 o 
   4  -5   3     9145.01     9505.69    434.82 o 
   5  -5   3     2937.41     2884.06     51.19 o 
   6  -5   3      451.49      335.32     35.28 o 
   7  -5   3       11.40       22.26     19.52 o 
   8  -5   3        0.99        2.40     23.29 o 
   9  -5   3       33.22        3.77     31.85 o 
  10  -5   3      164.79      156.53     41.79 o 
  11  -5   3      111.54       83.92     40.42 o 
 -10  -4   3        9.90       21.92     53.43 o 
  -9  -4   3       64.77      130.84     52.40 o 
  -8  -4   3        1.21       15.93     22.81 o 
  -7  -4   3       28.43       54.84     21.64 o 
  -6  -4   3      103.28      120.23     21.47 o 
  -5  -4   3      329.29      281.16     19.95 o 
  -4  -4   3     1464.44     1496.58     52.75 o 
  -3  -4   3      241.81      237.02     18.03 o 
  -2  -4   3     4840.78     4632.50    104.64 o 
  -1  -4   3       52.83       45.04      5.94 o 
   0  -4   3     1493.62     1445.31     29.59 o 
   1  -4   3      191.97      198.38     13.22 o 
   2  -4   3      803.03      787.04     29.97 o 
   3  -4   3      457.06      515.22     27.06 o 
   4  -4   3      559.87      582.15     21.47 o 
   5  -4   3      462.20      446.29     36.31 o 
   6  -4   3      928.37     1013.15     56.17 o 
   7  -4   3      264.49      285.66     35.28 o 
   8  -4   3      211.83      224.69     37.68 o 
   9  -4   3      248.82      212.36     39.05 o 
  10  -4   3        4.92       30.83     32.54 o 
  11  -4   3       26.18        0.00     33.91 o 
 -10  -3   3       17.37       13.02     59.94 o 
  -9  -3   3       79.53      181.87     61.65 o 
  -8  -3   3      354.01      389.21     51.03 o 
  -7  -3   3      124.84       95.84     13.64 o 
  -6  -3   3       50.10       50.95     12.17 o 
  -5  -3   3       93.93       94.65     16.92 o 
  -4  -3   3       99.59      105.11     29.11 o 
  -3  -3   3      408.65      417.41     20.28 o 
  -2  -3   3     1609.09     1500.49     30.99 o 
  -1  -3   3      105.02      103.96      7.30 o 
   0  -3   3       27.78       53.47      8.22 o 
   1  -3   3       22.00       45.38      8.14 o 
   2  -3   3     3287.01     3491.28     53.95 o 
   3  -3   3     5384.56     5742.06     59.05 o 
   4  -3   3     1005.88     1011.44     47.61 o 
   5  -3   3     1285.56     1147.07     54.80 o 
   6  -3   3       66.32       63.71     19.18 o 
   7  -3   3      266.38      219.21     32.88 o 
   8  -3   3       26.76       13.36     25.35 o 
   9  -3   3      181.90      133.92     31.85 o 
  10  -3   3      289.57      343.54     47.95 o 
  11  -3   3       37.06       27.74     36.31 o 
 -10  -2   3        4.65       14.04     45.90 o 
  -9  -2   3       14.73       13.02     39.05 o 
  -8  -2   3        6.83       11.79     12.03 o 
  -7  -2   3      252.33      261.79     17.22 o 
  -6  -2   3     1076.92      995.22     71.80 o 
  -5  -2   3      401.77      343.19     21.52 o 
  -4  -2   3       11.11        0.00      9.44 o 
  -3  -2   3     1092.84     1176.07     29.59 o 
  -2  -2   3       36.39       59.58      6.29 o 
  -1  -2   3    13053.17    13317.64     75.83 o 
   0  -2   3      818.96     1024.61     23.46 o 
   1  -2   3       55.33       66.03      7.98 o 
   2  -2   3     7906.39     9686.35    202.08 o 
   3  -2   3     3604.70     4150.22     86.31 o 
   4  -2   3     1422.64     1680.02     59.94 o 
   5  -2   3     1405.16     1203.93     53.43 o 
   6  -2   3      123.14      183.59     26.37 o 
   7  -2   3       47.91       71.93     22.26 o 
   8  -2   3       83.07       87.34     29.80 o 
   9  -2   3        7.66        0.34     27.06 o 
  10  -2   3        0.53        7.88     29.11 o 
  11  -2   3       15.76        0.00     33.91 o 
  -9  -1   3       74.23       98.99     22.61 o 
  -8  -1   3      205.67      221.59     21.16 o 
  -7  -1   3      344.57      326.32     20.94 o 
  -6  -1   3       37.33       44.53     18.84 o 
  -5  -1   3        2.46       10.96     15.41 o 
  -4  -1   3       39.36       65.08     15.07 o 
  -3  -1   3      778.36      761.06     33.57 o 
  -2  -1   3     1855.41     1959.76     43.33 o 
  -1  -1   3    13331.47    15187.78    104.87 o 
   0  -1   3        0.64        5.62      5.31 o 
   1  -1   3     1246.18     1272.64     23.78 o 
   2  -1   3      471.98      431.57     25.00 o 
   3  -1   3      956.19     1061.45     44.53 o 
   4  -1   3     2879.92     2921.63     76.04 o 
   5  -1   3       39.44       45.21     16.10 o 
   6  -1   3      289.02      349.70     33.57 o 
   7  -1   3      768.22      711.74     51.72 o 
   8  -1   3      306.75      310.66     38.70 o 
   9  -1   3       45.48       70.56     28.77 o 
  10  -1   3        0.64        0.00     29.11 o 
 -10   0   3        1.55        2.40     22.61 o 
  -9   0   3       16.17       20.89     21.92 o 
  -8   0   3       49.23       62.66     14.48 o 
  -7   0   3      344.26      344.20     22.25 o 
  -6   0   3     1303.48     1161.46     48.64 o 
  -5   0   3     1436.01     1388.89     48.29 o 
  -4   0   3       11.39       19.52     11.30 o 
  -3   0   3      238.18      232.91     19.87 o 
  -2   0   3      194.85      186.58     10.92 o 
  -1   0   3       30.92       27.22      5.93 o 
   0   0   3     4921.61     4821.93     47.76 o 
   1   0   3      679.96      660.42     54.12 o 
   2   0   3      452.46      506.58     26.72 o 
   3   0   3      353.49      409.64     27.06 o 
   4   0   3     2224.25     2281.82     67.13 o 
   5   0   3     2786.49     2794.21     82.89 o 
   6   0   3      189.17      246.61     29.46 o 
   7   0   3       39.78       22.95     20.55 o 
   8   0   3       12.00        0.00     24.66 o 
   9   0   3       31.83       58.91     31.17 o 
  10   0   3       43.81        0.00     31.85 o 
 -11   1   3       62.18       32.54     29.80 o 
 -10   1   3      114.94      103.44     30.14 o 
  -9   1   3       69.09       93.85     29.80 o 
  -8   1   3       27.81       47.61     20.55 o 
  -7   1   3      111.44      104.12     19.87 o 
  -6   1   3       34.20       22.95     16.44 o 
  -5   1   3      713.71      745.65     36.65 o 
  -4   1   3     1078.79     1112.14     41.10 o 
  -3   1   3       57.88       36.99     12.33 o 
  -2   1   3     2669.79     2880.87     58.57 o 
  -1   1   3     5648.25     6137.65    117.48 o 
   0   1   3      404.70      528.70     25.15 o 
   1   1   3      497.29      475.92     21.43 o 
   2   1   3       90.36       86.87      7.02 o 
   3   1   3     4239.67     4217.68    152.25 o 
   4   1   3     2264.99     2303.05     67.82 o 
   5   1   3       54.37       68.84     18.84 o 
   6   1   3      128.64      139.74     25.35 o 
   7   1   3      641.51      600.42     44.18 o 
   8   1   3      232.26      235.96     27.84 o 
   9   1   3       54.68       31.28     24.39 o 
  10   1   3      121.19      122.62     55.83 o 
 -11   2   3       70.58       45.90     30.14 o 
 -10   2   3       30.66       25.69     28.43 o 
  -9   2   3      136.79      185.64     30.14 o 
  -8   2   3      106.95      106.00     18.98 o 
  -7   2   3      322.09      350.05     34.25 o 
  -6   2   3     1881.89     2118.44     68.16 o 
  -5   2   3      882.08      922.04     44.53 o 
  -4   2   3      382.06      367.86     28.09 o 
  -3   2   3        5.13       10.96     14.39 o 
  -2   2   3     1588.52     1671.80     49.32 o 
  -1   2   3      814.00      777.07     22.39 o 
   0   2   3      955.42      842.34     29.49 o 
   1   2   3      680.34      661.40     36.65 o 
   2   2   3       44.65       74.95      7.63 o 
   3   2   3      801.19      750.24     19.40 o 
   4   2   3     2638.02     2556.43    127.74 o 
   5   2   3      388.82      456.74     26.32 o 
   6   2   3      298.33      336.43     24.94 o 
   7   2   3        8.62        0.00     16.79 o 
   8   2   3        5.52       13.01     20.05 o 
   9   2   3       20.69       22.61     48.64 o 
  10   2   3       77.07       89.40     63.71 o 
 -11   3   3      115.63      118.17     38.02 o 
 -10   3   3      355.83      329.50     44.18 o 
  -9   3   3       65.78       64.05     24.32 o 
  -8   3   3        1.60        0.69     23.29 o 
  -7   3   3       35.17       18.15     21.92 o 
  -6   3   3      500.25      527.47     37.33 o 
  -5   3   3     2011.07     2100.97     65.08 o 
  -4   3   3     2182.28     2404.09     67.47 o 
  -3   3   3       23.54       26.72     16.10 o 
  -2   3   3      306.01      347.31     25.69 o 
  -1   3   3     2855.88     3182.80    188.55 o 
   0   3   3      457.99      415.12     14.33 o 
   1   3   3        9.51       19.29      6.27 o 
   2   3   3     3078.99     3436.15     76.03 o 
   3   3   3      779.70      620.92     33.17 o 
   4   3   3      140.04       96.32     10.55 o 
   5   3   3       70.81       88.72     12.53 o 
   6   3   3       80.61       54.96     18.11 o 
   7   3   3      139.55      104.99     22.03 o 
   8   3   3      629.71      656.60     72.61 o 
   9   3   3       77.07       67.47     58.57 o 
 -11   4   3        2.40       64.39     31.85 o 
 -10   4   3        1.65       11.65     28.77 o 
  -9   4   3      333.73      414.68     31.34 o 
  -8   4   3      380.01      469.24     40.76 o 
  -7   4   3      197.53      206.19     29.11 o 
  -6   4   3      416.61      345.94     32.88 o 
  -5   4   3      654.41      583.30     37.68 o 
  -4   4   3      247.02      273.67     27.74 o 
  -3   4   3     1789.90     1843.74     58.57 o 
  -2   4   3     2641.92     2642.82     70.21 o 
  -1   4   3     4972.58     4934.53    144.18 o 
   0   4   3      182.54      180.16     11.22 o 
   1   4   3     1086.54     1115.68     48.06 o 
   2   4   3      895.98      887.93     34.99 o 
   3   4   3      297.30      245.23     15.35 o 
   4   4   3      711.47      734.37     33.27 o 
   5   4   3      247.04      306.42     18.99 o 
   6   4   3        3.95        6.85     23.98 o 
   7   4   3       36.12       66.79     38.02 o 
   8   4   3       59.03       69.87     47.27 o 
   9   4   3       96.06       73.64     55.49 o 
 -11   5   3       94.64       77.41     34.94 o 
 -10   5   3        1.26        0.00     23.63 o 
  -9   5   3       85.76       92.42     20.76 o 
  -8   5   3        0.36       16.78     22.95 o 
  -7   5   3      670.39      602.82     41.79 o 
  -6   5   3     1117.46     1021.71     52.40 o 
  -5   5   3     1839.51     1825.25     66.45 o 
  -4   5   3       37.20       32.20     16.44 o 
  -3   5   3      734.46      648.38     39.05 o 
  -2   5   3       76.34       69.53     18.50 o 
  -1   5   3        8.60       21.36     11.03 o 
   0   5   3      248.19      231.93     13.04 o 
   1   5   3      406.97      435.02     28.09 o 
   2   5   3      106.10       93.58     11.74 o 
   3   5   3      350.47      357.82     17.83 o 
   4   5   3       46.56       28.77     10.77 o 
   5   5   3       57.13       86.30     26.72 o 
   6   5   3      347.60      269.21     45.90 o 
   7   5   3      168.43       88.37     45.55 o 
   8   5   3       11.63        2.06     47.95 o 
 -11   6   3        7.11       13.02     34.25 o 
 -10   6   3        1.79        0.00     24.32 o 
  -9   6   3       85.71       91.40     19.36 o 
  -8   6   3      149.69      180.50     28.09 o 
  -7   6   3      572.20      591.18     42.81 o 
  -6   6   3        2.99       24.66     20.21 o 
  -5   6   3      492.32      574.74     41.10 o 
  -4   6   3      392.00      339.43     32.54 o 
  -3   6   3      379.92      251.06     28.77 o 
  -2   6   3     2629.23     2218.79     74.33 o 
  -1   6   3     1618.17     1589.11     43.23 o 
   0   6   3        4.88        4.64     12.67 o 
   1   6   3      157.69      157.70     12.96 o 
   2   6   3     1215.77     1235.43     37.13 o 
   3   6   3      397.63      428.29     21.35 o 
   4   6   3       19.72       29.47     18.84 o 
   5   6   3       40.53       83.17     20.82 o 
   6   6   3        0.28       21.58     38.36 o 
   7   6   3       34.00        0.00     48.98 o 
   8   6   3       71.15       99.33     56.86 o 
 -11   7   3       29.25       47.61     35.96 o 
 -10   7   3       25.97       15.07     27.06 o 
  -9   7   3        8.79       17.35     17.28 o 
  -8   7   3       18.25       24.66     25.35 o 
  -7   7   3      302.22      290.79     36.65 o 
  -6   7   3      451.02      438.07     40.42 o 
  -5   7   3       20.09       18.50     21.58 o 
  -4   7   3      145.45      114.06     24.66 o 
  -3   7   3       84.54       52.06     21.92 o 
  -2   7   3       40.04       65.08     21.58 o 
  -1   7   3      503.36      545.39     28.92 o 
   0   7   3      761.43      667.50     63.36 o 
   1   7   3      968.27      836.17     25.43 o 
   2   7   3       54.43       42.01     10.73 o 
   3   7   3       76.81       50.89     20.76 o 
   4   7   3       49.37       41.12     37.68 o 
   5   7   3        7.34        0.00     35.96 o 
   6   7   3       64.52       59.94     48.64 o 
   7   7   3       58.93       67.13     55.49 o 
 -11   8   3        6.26       20.89     36.65 o 
 -10   8   3       23.59        8.22     25.69 o 
  -9   8   3       26.72       57.75     26.54 o 
  -8   8   3      110.98      114.06     32.88 o 
  -7   8   3       72.53       87.00     29.80 o 
  -6   8   3        2.96        0.00     24.32 o 
  -5   8   3      128.73      107.21     28.43 o 
  -4   8   3       23.23       31.51     22.61 o 
  -3   8   3      246.38      184.61     31.51 o 
  -2   8   3      322.85      270.24     35.62 o 
  -1   8   3      397.95      471.98     46.24 o 
   0   8   3       28.63       48.49     20.07 o 
   1   8   3      111.33       86.60     21.70 o 
   2   8   3      655.47      697.19     38.26 o 
   3   8   3      200.39      247.88     29.50 o 
   4   8   3       14.97        0.00     25.27 o 
   5   8   3        4.48        0.00     42.81 o 
   6   8   3        0.12       18.84     50.01 o 
 -10   9   3        2.13        5.48     28.77 o 
  -9   9   3       15.63       36.91     19.83 o 
  -8   9   3       50.66       34.25     32.20 o 
  -7   9   3      171.73      214.41     38.02 o 
  -6   9   3      213.27      210.99     38.02 o 
  -5   9   3      153.56      188.38     34.94 o 
  -4   9   3       31.44       19.18     26.03 o 
  -3   9   3       24.35       29.46     25.00 o 
  -2   9   3      118.48      180.16     37.68 o 
  -1   9   3        2.28        0.00     29.46 o 
   0   9   3      489.18      487.30     36.16 o 
   1   9   3      432.53      375.15     33.54 o 
   2   9   3       40.31       32.48     23.36 o 
   3   9   3      101.86      108.58     29.30 o 
   4   9   3      179.32      173.54     34.23 o 
   5   9   3       31.84        1.71     50.01 o 
   6   9   3       12.08       39.39     55.83 o 
 -10  10   3       49.21       25.35     32.20 o 
  -9  10   3       22.97       25.91     20.78 o 
  -8  10   3       70.11       76.73     23.62 o 
  -7  10   3       21.13       29.11     35.96 o 
  -6  10   3        3.75       20.55     34.25 o 
  -5  10   3       26.91       56.86     29.80 o 
  -4  10   3      371.18      307.58     45.90 o 
  -3  10   3       86.74       69.53     38.02 o 
  -2  10   3       10.63        0.00     29.46 o 
  -1  10   3        3.89        7.54     28.43 o 
   0  10   3      152.95      188.24     27.67 o 
   1  10   3        5.69        4.39     23.05 o 
   2  10   3      330.70      423.86     65.76 o 
   3  10   3      218.28      241.34     37.68 o 
   4  10   3        0.29        0.00     32.63 o 
   5  10   3        6.86       29.11     59.60 o 
  -9  11   3       55.49       52.12     23.80 o 
  -8  11   3      113.37      137.06     25.10 o 
  -7  11   3      343.16      381.56     50.35 o 
  -6  11   3      509.59      567.89     59.60 o 
  -5  11   3       88.17      113.71     40.42 o 
  -4  11   3        8.86       23.29     34.59 o 
  -3  11   3       93.52      102.07     38.36 o 
  -2  11   3      120.90      150.36     40.07 o 
  -1  11   3       95.86      156.87     45.21 o 
   0  11   3        0.77        4.14     23.70 o 
   1  11   3      134.31      102.34     30.55 o 
   2  11   3       32.68       37.50     31.49 o 
   3  11   3       28.17       31.87     32.94 o 
   4  11   3       43.47       42.81     36.57 o 
  -8  12   3        0.85       19.12     23.96 o 
  -7  12   3       10.42       29.96     22.54 o 
  -6  12   3      109.63       89.40     42.13 o 
  -5  12   3      236.33      306.21     49.66 o 
  -4  12   3       69.97       98.99     39.39 o 
  -3  12   3       96.53      103.78     41.79 o 
  -2  12   3        4.99       48.98     38.02 o 
  -1  12   3        4.48        0.00     34.59 o 
   0  12   3       38.72      103.44     44.87 o 
   1  12   3       40.45       85.94     33.57 o 
   2  12   3       14.55       20.79     34.85 o 
  -7  13   3       68.27      108.45     27.24 o 
  -6  13   3        3.14        0.00     22.03 o 
  -5  13   3        8.84        0.00     36.99 o 
  -4  13   3        7.48       11.65     39.05 o 
  -3  13   3       90.25       62.34     41.10 o 
  -2  13   3      135.66      108.58     42.81 o 
  -1  13   3       91.04      167.49     47.95 o 
   0  13   3       33.00       49.66     46.58 o 
   1  13   3        2.05        6.12     33.14 o 
  -5  14   3       20.76       58.23     45.21 o 
  -4  14   3       55.68       50.35     40.76 o 
  -3  14   3        9.74        0.00     35.62 o 
  -2  14   3        1.97        8.91     40.07 o 
   0 -14   4       55.45       46.58     41.79 o 
   1 -14   4       24.68       37.68     42.13 o 
   2 -14   4        3.74        0.00     43.50 o 
   3 -14   4        5.37       37.68     41.44 o 
   4 -14   4        7.16       14.73     41.10 o 
   5 -14   4       14.21        0.00     42.47 o 
   6 -14   4       63.90       84.60     44.53 o 
  -2 -13   4        4.81       29.80     41.79 o 
  -1 -13   4        9.92        0.00     37.68 o 
   0 -13   4       19.44       48.98     43.50 o 
   1 -13   4      109.52       89.40     40.76 o 
   2 -13   4      189.06      348.33     56.17 o 
   3 -13   4       17.03        9.25     35.96 o 
   4 -13   4        9.53        1.03     35.62 o 
   5 -13   4       31.67       48.98     38.36 o 
   6 -13   4        5.98        0.00     22.71 o 
   7 -13   4       56.92       87.00     33.22 o 
  -4 -12   4        0.11        0.00     33.40 o 
  -3 -12   4        4.44       18.86     31.94 o 
  -2 -12   4       30.73       34.45     27.56 o 
  -1 -12   4        1.33       25.69     38.36 o 
   0 -12   4        0.64       44.87     41.44 o 
   1 -12   4       24.33       18.15     35.28 o 
   2 -12   4       32.45       17.47     35.28 o 
   3 -12   4       74.10       53.77     37.33 o 
   4 -12   4        5.18       12.67     32.20 o 
   5 -12   4      103.32      134.43     25.35 o 
   6 -12   4       93.34      139.58     25.16 o 
   7 -12   4        7.38       30.48     27.06 o 
   8 -12   4        0.29        3.08     27.74 o 
  -5 -11   4       13.53       39.00     35.10 o 
  -4 -11   4       45.63       30.75     30.82 o 
  -3 -11   4       88.14       82.25     30.99 o 
  -2 -11   4        9.56       12.75     30.83 o 
  -1 -11   4        0.05        0.34     33.91 o 
   0 -11   4       24.83        0.00     35.96 o 
   1 -11   4      141.29      200.37     50.01 o 
   2 -11   4      260.39      340.80     46.24 o 
   3 -11   4      229.84      287.08     29.80 o 
   4 -11   4       41.13       59.05     19.40 o 
   5 -11   4      122.57      103.55     22.03 o 
   6 -11   4       10.95       10.33     18.57 o 
   7 -11   4       60.92       97.62     30.83 o 
   8 -11   4       38.82       26.37     24.32 o 
   9 -11   4       34.72       47.27     30.48 o 
  -6 -10   4       12.41        0.00     36.86 o 
  -5 -10   4       26.57       19.60     30.41 o 
  -4 -10   4       11.30       19.92     29.65 o 
  -3 -10   4       49.63       48.25     27.36 o 
  -2 -10   4       23.79       27.50     24.33 o 
  -1 -10   4       41.49       78.09     24.82 o 
   0 -10   4       50.78       46.92     32.54 o 
   1 -10   4       23.23       29.46     34.25 o 
   2 -10   4        2.95       22.59     17.86 o 
   3 -10   4      174.40      188.35     22.18 o 
   4 -10   4      194.41      201.82     23.68 o 
   5 -10   4       13.90       16.94     16.91 o 
   6 -10   4        2.39       17.21     17.74 o 
   7 -10   4       33.55       28.43     23.98 o 
   8 -10   4        0.11        0.00     20.89 o 
   9 -10   4       25.88       11.99     30.14 o 
  -7  -9   4        1.40       33.13     39.07 o 
  -6  -9   4        4.37        0.00     30.76 o 
  -5  -9   4      128.16      144.59     32.90 o 
  -4  -9   4      123.58       97.09     28.67 o 
  -3  -9   4       49.76       41.55     24.11 o 
  -2  -9   4      250.43      229.24     27.53 o 
  -1  -9   4        7.94       12.33     19.13 o 
   0  -9   4      346.11      370.60     45.55 o 
   1  -9   4      293.70      338.25     23.76 o 
   2  -9   4      197.36      232.13     20.40 o 
   3  -9   4       80.13      132.62     17.53 o 
   4  -9   4      104.18      120.16     18.19 o 
   5  -9   4      117.33      122.72     19.99 o 
   6  -9   4      264.01      313.76     25.53 o 
   7  -9   4       90.32      118.85     32.54 o 
   8  -9   4       65.11       78.78     29.11 o 
   9  -9   4        2.98        0.00     25.69 o 
  10  -9   4        4.28       10.62     28.43 o 
  -7  -8   4        6.71       29.24     31.52 o 
  -6  -8   4       20.20       42.12     27.74 o 
  -5  -8   4        7.50       28.38     25.34 o 
  -4  -8   4       12.40        6.17     24.26 o 
  -3  -8   4        9.14        9.77     19.84 o 
  -2  -8   4      402.99      389.50     30.87 o 
  -1  -8   4      532.86      524.73     32.62 o 
   0  -8   4      319.53      352.18     24.32 o 
   1  -8   4       23.55       26.42     12.16 o 
   2  -8   4       10.55       40.10     12.90 o 
   3  -8   4       57.19      107.81     16.34 o 
   4  -8   4      397.39      439.88     26.27 o 
   5  -8   4      481.88      491.65     29.30 o 
   6  -8   4      358.34      326.00     25.64 o 
   7  -8   4       14.36        2.74     26.03 o 
   8  -8   4       43.61       43.50     23.98 o 
   9  -8   4      104.22       88.37     32.54 o 
  10  -8   4       20.70       10.28     30.14 o 
  -8  -7   4       16.09        0.00     32.20 o 
  -7  -7   4       19.73       36.49     28.31 o 
  -6  -7   4       80.55       86.98     26.18 o 
  -5  -7   4       93.68      117.95     24.54 o 
  -4  -7   4      162.33      176.31     26.03 o 
  -3  -7   4       49.19       57.55     20.71 o 
  -2  -7   4        7.05        0.00     15.01 o 
  -1  -7   4      278.87      298.79     40.07 o 
   0  -7   4     1688.22     1642.10     36.91 o 
   1  -7   4      492.35      523.58     24.77 o 
   2  -7   4      204.65      190.23     18.16 o 
   3  -7   4      103.00      149.65     17.07 o 
   4  -7   4      200.64      198.05     18.76 o 
   5  -7   4      251.29      261.57     22.21 o 
   6  -7   4     1331.24     1557.35     44.89 o 
   7  -7   4      586.02      648.03     54.12 o 
   8  -7   4      137.11      127.41     34.94 o 
   9  -7   4        4.25        0.00     29.11 o 
  10  -7   4       25.21        7.88     30.14 o 
  -9  -6   4       45.08       61.99     56.17 o 
  -8  -6   4       24.89       25.67     28.70 o 
  -7  -6   4       23.03       44.68     28.14 o 
  -6  -6   4       52.57       39.30     21.98 o 
  -5  -6   4       12.66       43.16     20.44 o 
  -4  -6   4      625.40      637.89     33.03 o 
  -3  -6   4       68.91       88.70     18.29 o 
  -2  -6   4      192.90      165.63     16.35 o 
  -1  -6   4       45.56       24.23      6.87 o 
   0  -6   4        0.94        9.88      8.00 o 
   1  -6   4      555.18      576.22     23.99 o 
   2  -6   4      149.77      148.68     15.10 o 
   3  -6   4        3.49       15.52     11.56 o 
   4  -6   4     1589.27     1580.13     55.32 o 
   5  -6   4      438.62      461.40     24.85 o 
   6  -6   4        0.03        0.00     21.24 o 
   7  -6   4        0.30       29.80     22.95 o 
   8  -6   4      249.30      263.39     39.05 o 
   9  -6   4      115.32       72.96     30.48 o 
  10  -6   4       59.59      139.06     43.16 o 
  -9  -5   4        4.40       47.95     51.38 o 
  -8  -5   4       73.25       90.26     28.82 o 
  -7  -5   4       71.32      137.47     27.54 o 
  -6  -5   4      243.59      243.79     26.83 o 
  -5  -5   4      556.98      576.58     36.82 o 
  -4  -5   4      112.69      114.77     17.88 o 
  -3  -5   4      662.67      534.43     27.15 o 
  -2  -5   4       28.62       28.90      7.62 o 
  -1  -5   4       80.42       82.63      8.39 o 
   0  -5   4     2801.40     2861.14     67.99 o 
   1  -5   4     1253.78     1304.25     33.65 o 
   2  -5   4        3.33        7.78      9.76 o 
   3  -5   4      161.12      139.45     19.52 o 
   4  -5   4     1595.75     1726.76     41.06 o 
   5  -5   4      949.57     1071.61     36.14 o 
   6  -5   4      188.55      191.12     29.80 o 
   7  -5   4      712.97      801.82     57.20 o 
   8  -5   4      210.82      220.92     36.99 o 
   9  -5   4        6.02        7.88     27.40 o 
  10  -5   4       64.34       71.93     38.70 o 
 -10  -4   4       18.33       40.76     57.20 o 
  -9  -4   4      103.26      109.26     51.72 o 
  -8  -4   4       40.82       37.52     24.17 o 
  -7  -4   4       13.86       19.77     22.64 o 
  -6  -4   4       47.68       51.23     18.66 o 
  -5  -4   4       47.34       51.22     16.35 o 
  -4  -4   4     1700.28     1822.96     97.79 o 
  -3  -4   4     1190.27     1047.47     59.60 o 
  -2  -4   4     1104.63      978.09     42.60 o 
  -1  -4   4        1.79        0.41      6.22 o 
   0  -4   4      519.97      473.79     19.16 o 
   1  -4   4      104.12       71.10     10.52 o 
   2  -4   4     2569.29     2470.68     59.60 o 
   3  -4   4     1243.09     1207.52    110.63 o 
   4  -4   4     1402.49     1712.33    100.53 o 
   5  -4   4        0.31        0.00     16.44 o 
   6  -4   4        8.50        0.00     18.50 o 
   7  -4   4       29.06       38.36     25.00 o 
   8  -4   4      152.50      185.30     35.28 o 
   9  -4   4      352.06      378.13     48.98 o 
  10  -4   4       26.37       35.62     34.94 o 
 -10  -3   4        1.16       34.59     61.99 o 
  -9  -3   4       28.61       44.87     55.83 o 
  -8  -3   4       61.58       79.44     25.35 o 
  -7  -3   4      132.59      120.23     19.29 o 
  -6  -3   4      229.26      240.63     27.91 o 
  -5  -3   4      780.78      762.88     45.04 o 
  -4  -3   4      351.06      367.19     28.09 o 
  -3  -3   4      695.72      693.60     25.01 o 
  -2  -3   4     2497.80     2402.73     32.01 o 
  -1  -3   4     1862.77     1996.52     90.57 o 
   0  -3   4      608.19      572.52     54.63 o 
   1  -3   4     2294.22     2496.31     41.89 o 
   2  -3   4        0.11        0.00      7.51 o 
   3  -3   4     1489.62     1605.09     48.47 o 
   4  -3   4      264.65      224.35     26.72 o 
   5  -3   4      302.05      313.74     33.22 o 
   6  -3   4      403.94      402.11     39.05 o 
   7  -3   4      416.63      356.21     41.44 o 
   8  -3   4        5.92        1.71     26.03 o 
   9  -3   4       18.41        0.00     26.03 o 
  10  -3   4      109.34      196.60     41.44 o 
 -10  -2   4       44.03       41.10     50.01 o 
  -9  -2   4       45.76       96.59     43.16 o 
  -8  -2   4       18.96       14.86     12.75 o 
  -7  -2   4       16.88       11.41     16.54 o 
  -6  -2   4      142.23      162.10     18.23 o 
  -5  -2   4       31.09       23.89     12.51 o 
  -4  -2   4       63.46       83.73     12.87 o 
  -3  -2   4     1322.24     1281.87     82.03 o 
  -2  -2   4     4876.81     4796.43     43.90 o 
  -1  -2   4      618.24      531.88     19.87 o 
   0  -2   4     2473.88     2246.63    156.70 o 
   1  -2   4      536.48      447.89     23.63 o 
   2  -2   4      140.86      132.60     10.61 o 
   3  -2   4     2259.91     2574.32     73.30 o 
   4  -2   4      540.08      556.58     38.36 o 
   5  -2   4        1.05       19.18     18.15 o 
   6  -2   4       95.42       80.15     22.95 o 
   7  -2   4      748.86      752.16     53.77 o 
   8  -2   4      222.09      179.82     35.96 o 
   9  -2   4      109.56      153.10     37.33 o 
  10  -2   4        0.67        0.00     37.33 o 
 -11  -1   4        0.41        0.00     51.72 o 
  -9  -1   4       67.70       68.84     24.32 o 
  -8  -1   4      298.40      244.60     21.55 o 
  -7  -1   4      291.78      270.93     29.46 o 
  -6  -1   4      104.65      149.34     25.69 o 
  -5  -1   4        1.04        1.71     13.02 o 
  -4  -1   4     1154.94     1015.55     44.53 o 
  -3  -1   4       63.44       88.71     17.13 o 
  -2  -1   4     3326.09     3816.94     53.57 o 
  -1  -1   4     2943.92     3301.69     99.67 o 
   0  -1   4       28.91       53.17      8.19 o 
   1  -1   4      195.13      225.26     12.39 o 
   2  -1   4       81.21       72.81      7.92 o 
   3  -1   4     2990.25     3269.62     79.12 o 
   4  -1   4      647.17      632.96     40.07 o 
   5  -1   4     1251.19     1340.59     60.28 o 
   6  -1   4      192.93      254.14     32.20 o 
   7  -1   4      179.37      170.23     34.25 o 
   8  -1   4        1.02        7.19     23.63 o 
   9  -1   4      153.84      193.52     38.70 o 
  10  -1   4        6.80        0.00     31.51 o 
 -10   0   4      105.68      100.36     32.20 o 
  -9   0   4      163.28      156.77     20.22 o 
  -8   0   4        6.48       11.99     22.61 o 
  -7   0   4      205.99      165.09     26.03 o 
  -6   0   4      616.54      476.09     34.25 o 
  -5   0   4       53.99       50.01     17.81 o 
  -4   0   4       53.22       35.28     14.04 o 
  -3   0   4     1640.27     1452.59     46.24 o 
  -2   0   4     2756.45     3134.74     67.13 o 
  -1   0   4       20.65       32.79      7.25 o 
   0   0   4      167.48      162.01     10.53 o 
   1   0   4      277.88      281.68     12.67 o 
   2   0   4      774.90      804.89     20.65 o 
   3   0   4     1307.39     1202.56     47.95 o 
   4   0   4      340.39      364.09     30.48 o 
   5   0   4      200.08      256.88     29.11 o 
   6   0   4      322.72      313.74     33.57 o 
   7   0   4      889.14      919.99     59.60 o 
   8   0   4      360.77      387.04     44.53 o 
   9   0   4       36.48       15.07     32.20 o 
  10   0   4       47.62       85.69     30.49 o 
 -11   1   4        4.39        0.00     29.80 o 
 -10   1   4       57.72       49.32     31.17 o 
  -9   1   4      233.50      255.62     26.40 o 
  -8   1   4      543.91      630.22     45.21 o 
  -7   1   4     1092.83     1247.43     59.25 o 
  -6   1   4      253.15      226.74     25.69 o 
  -5   1   4      945.96      981.98     45.55 o 
  -4   1   4       44.38       57.54     15.07 o 
  -3   1   4       86.08       77.75     14.73 o 
  -2   1   4     1783.72     1893.68     57.20 o 
  -1   1   4      240.32      189.19     13.02 o 
   0   1   4      533.36      505.75     15.31 o 
   1   1   4      338.06      342.77     12.37 o 
   2   1   4       91.46       87.00      8.71 o 
   3   1   4     3396.63     3548.66     41.29 o 
   4   1   4     1889.37     1906.02     53.43 o 
   5   1   4      193.07      211.18     20.68 o 
   6   1   4       68.31      101.33     19.26 o 
   7   1   4       66.13       64.19     19.95 o 
   8   1   4       20.96       15.54     20.27 o 
   9   1   4      120.04      149.17     30.17 o 
  10   1   4      192.29      241.47     63.02 o 
 -11   2   4       83.86       94.88     35.28 o 
 -10   2   4       48.23       25.35     26.72 o 
  -9   2   4        5.32        1.43     17.44 o 
  -8   2   4        5.79       17.13     23.98 o 
  -7   2   4      323.79      310.66     34.94 o 
  -6   2   4     1403.62     1449.85     61.31 o 
  -5   2   4     1031.56     1116.25     51.38 o 
  -4   2   4      241.39      210.64     24.32 o 
  -3   2   4     1274.45     1458.76     54.12 o 
  -2   2   4      805.74     1045.90     30.26 o 
  -1   2   4       15.39       15.69      7.10 o 
   0   2   4      226.48      246.51     11.50 o 
   1   2   4      145.67      137.47     15.69 o 
   2   2   4     1356.30     1267.55     61.25 o 
   3   2   4       91.83      129.03     10.88 o 
   4   2   4      622.74      670.99     30.43 o 
   5   2   4      119.10      122.64     18.43 o 
   6   2   4       21.38       33.64     16.43 o 
   7   2   4      589.70      625.96     38.41 o 
   8   2   4      156.42      149.01     27.74 o 
   9   2   4       18.55        1.71     48.98 o 
 -11   3   4       12.91        0.00     34.94 o 
 -10   3   4      202.56      166.80     34.94 o 
  -9   3   4      452.17      562.75     46.92 o 
  -8   3   4      208.36      251.75     34.59 o 
  -7   3   4      547.74      599.40     46.58 o 
  -6   3   4      114.08      107.89     28.43 o 
  -5   3   4      139.23      168.52     26.37 o 
  -4   3   4     5724.63     6002.52    116.11 o 
  -3   3   4     5460.04     5751.46    108.92 o 
  -2   3   4     1428.58     1452.87    102.07 o 
  -1   3   4        2.56        5.97      8.56 o 
   0   3   4      151.80      134.60     10.06 o 
   1   3   4      287.96      358.27     19.21 o 
   2   3   4       53.69       32.98      8.99 o 
   3   3   4      841.42      751.39     22.87 o 
   4   3   4      427.28      423.28     18.73 o 
   5   3   4      181.54      196.14     21.56 o 
   6   3   4       14.13        3.21     15.89 o 
   7   3   4       36.89       37.57     26.03 o 
   8   3   4      288.54      293.88     55.49 o 
   9   3   4      173.90      171.26     57.88 o 
 -11   4   4        0.72       34.94     33.57 o 
 -10   4   4       34.46       22.95     26.72 o 
  -9   4   4        8.24        6.51     31.17 o 
  -8   4   4      128.94      142.83     33.22 o 
  -7   4   4      372.66      376.08     40.07 o 
  -6   4   4      882.86      885.39     51.72 o 
  -5   4   4     1223.31     1308.74     59.94 o 
  -4   4   4     1394.54     1441.98     60.28 o 
  -3   4   4     1724.86     2056.44     71.59 o 
  -2   4   4      765.84      773.05     41.44 o 
  -1   4   4       65.16       60.77      9.31 o 
   0   4   4      673.64      630.50     39.06 o 
   1   4   4       30.43       39.84      9.05 o 
   2   4   4       16.09       26.46      9.42 o 
   3   4   4       68.20       35.06     10.82 o 
   4   4   4       28.18       50.95     12.48 o 
   5   4   4      210.92      222.75     22.93 o 
   6   4   4       94.90       72.74     21.06 o 
   7   4   4        1.43        0.00     34.94 o 
   8   4   4       14.51       40.42     44.53 o 
   9   4   4        1.01       32.54     55.14 o 
 -11   5   4       26.38       15.07     30.83 o 
 -10   5   4        2.18        4.80     23.98 o 
  -9   5   4       74.22      115.77     33.22 o 
  -8   5   4      315.27      418.21     43.84 o 
  -7   5   4        0.39       16.78     27.40 o 
  -6   5   4        3.40        2.40     21.24 o 
  -5   5   4      485.12      526.44     39.39 o 
  -4   5   4     1506.50     1381.35     60.28 o 
  -3   5   4     3493.51     3509.38     94.53 o 
  -2   5   4     5443.78     5859.70    120.22 o 
  -1   5   4       59.21       56.51      9.87 o 
   0   5   4       76.64       74.97     10.25 o 
   1   5   4      226.87      198.65     14.29 o 
   2   5   4      395.62      348.05     28.35 o 
   3   5   4      136.04      121.08     13.90 o 
   4   5   4      255.81      273.35     19.02 o 
   5   5   4        9.72       26.03     33.57 o 
   6   5   4       33.99       21.58     34.59 o 
   7   5   4       81.15       71.59     43.84 o 
   8   5   4        7.97       27.06     51.03 o 
 -11   6   4        1.69        7.54     29.46 o 
 -10   6   4        2.71        8.22     28.09 o 
  -9   6   4       26.87       46.92     30.83 o 
  -8   6   4      103.14      120.91     33.57 o 
  -7   6   4      204.97      205.51     35.28 o 
  -6   6   4       91.55      104.47     28.09 o 
  -5   6   4      151.33      174.68     30.48 o 
  -4   6   4      260.34      257.91     32.54 o 
  -3   6   4      304.74      302.10     33.22 o 
  -2   6   4     2357.15     2659.61     88.37 o 
  -1   6   4      462.55      451.80     26.35 o 
   0   6   4      623.55      595.29     22.38 o 
   1   6   4      151.70      150.88     13.81 o 
   2   6   4       16.31       27.63     11.13 o 
   3   6   4       14.24       16.63     12.26 o 
   4   6   4        9.75       25.48     19.62 o 
   5   6   4      132.77      106.52     38.70 o 
   6   6   4       61.79       45.55     40.42 o 
   7   6   4        1.41        0.00     43.84 o 
 -11   7   4        0.86       11.65     31.51 o 
 -10   7   4       46.02       48.98     30.48 o 
  -9   7   4      116.66      126.04     34.94 o 
  -8   7   4       22.64        8.56     30.14 o 
  -7   7   4       13.82       16.44     24.32 o 
  -6   7   4      113.95      153.79     31.51 o 
  -5   7   4        4.85       25.69     25.35 o 
  -4   7   4      529.81      413.07     40.07 o 
  -3   7   4      951.45      924.10     54.80 o 
  -2   7   4     1259.67     1307.03     64.39 o 
  -1   7   4       36.96       58.75     16.59 o 
   0   7   4      174.90      155.58     21.07 o 
   1   7   4      717.75      687.16     44.66 o 
   2   7   4      427.27      444.67     23.26 o 
   3   7   4       67.55       86.50     30.83 o 
   4   7   4      142.39      171.45     27.24 o 
   5   7   4        5.90       10.62     38.70 o 
   6   7   4      113.65      146.25     52.40 o 
   7   7   4       50.54       50.01     54.12 o 
 -11   8   4       15.87        0.00     33.22 o 
 -10   8   4       14.76       34.94     31.85 o 
  -9   8   4       48.95       66.10     33.22 o 
  -8   8   4      155.95      142.14     35.62 o 
  -7   8   4      117.72      137.00     33.22 o 
  -6   8   4       61.69       68.84     34.94 o 
  -5   8   4       25.80       30.14     27.74 o 
  -4   8   4       87.57       71.24     26.37 o 
  -3   8   4       58.81       62.34     27.06 o 
  -2   8   4      401.69      478.49     46.58 o 
  -1   8   4      640.38      601.45     50.69 o 
   0   8   4      436.87      413.35     32.32 o 
   1   8   4       10.24        4.27     22.61 o 
   2   8   4        0.08        0.00     21.68 o 
   3   8   4       17.05       17.86     25.93 o 
   4   8   4       64.92       83.82     27.96 o 
   5   8   4      207.86      238.39     56.86 o 
   6   8   4       32.60       31.17     50.69 o 
 -10   9   4       16.08       48.98     30.83 o 
  -9   9   4       45.93       73.64     38.02 o 
  -8   9   4        2.21        0.34     31.51 o 
  -7   9   4       62.47       25.00     33.22 o 
  -6   9   4      140.23      169.20     38.70 o 
  -5   9   4      411.80      368.20     48.29 o 
  -4   9   4      800.89      661.73     55.14 o 
  -3   9   4      303.25      218.52     39.73 o 
  -2   9   4      136.07      114.06     32.88 o 
  -1   9   4        0.67       19.87     33.22 o 
   0   9   4       57.75       52.34     24.34 o 
   1   9   4      226.07      231.82     31.96 o 
   2   9   4       98.05      165.74     42.30 o 
   3   9   4       86.32       84.22     30.86 o 
   4   9   4        8.54        0.00     30.19 o 
   5   9   4        3.30        0.00     48.98 o 
 -10  10   4       30.75       44.63     32.54 o 
  -9  10   4       27.97       13.70     39.05 o 
  -8  10   4      107.57      142.49     39.73 o 
  -7  10   4      172.75      188.72     44.53 o 
  -6  10   4        7.20        3.43     31.17 o 
  -5  10   4        7.05        1.37     30.83 o 
  -4  10   4      223.30      216.81     40.76 o 
  -3  10   4      149.48      167.49     39.39 o 
  -2  10   4      220.42      253.46     45.90 o 
  -1  10   4      144.40      220.24     46.58 o 
   0  10   4       56.68       47.60     26.63 o 
   1  10   4       72.40       37.39     27.56 o 
   2  10   4       30.34       70.18     29.87 o 
   3  10   4       47.89       79.12     31.73 o 
   4  10   4       18.16       27.06     47.61 o 
  -9  11   4        1.82        0.42     25.13 o 
  -8  11   4       10.34        0.00     40.07 o 
  -7  11   4       55.65       21.24     38.70 o 
  -6  11   4      497.67      540.14     58.91 o 
  -5  11   4      367.92      389.44     50.69 o 
  -4  11   4       11.24        4.11     32.20 o 
  -3  11   4        3.82        0.34     35.96 o 
  -2  11   4        7.87        5.14     35.28 o 
  -1  11   4      185.00      148.99     44.87 o 
   0  11   4      260.54      223.46     69.02 o 
   1  11   4       67.06       71.00     31.48 o 
   2  11   4       40.44       49.43     33.33 o 
   3  11   4        5.20        0.00     32.19 o 
  -8  12   4       14.51       60.28     43.50 o 
  -7  12   4       10.95       25.00     41.79 o 
  -6  12   4        1.82        0.00     36.65 o 
  -5  12   4      108.73       58.23     41.44 o 
  -4  12   4       56.16       35.62     36.99 o 
  -3  12   4       97.10      105.49     42.13 o 
  -2  12   4       95.21       54.46     43.16 o 
  -1  12   4       62.30      102.07     44.87 o 
   0  12   4        0.41       13.02     41.44 o 
   1  12   4       58.42       52.11     35.21 o 
   2  12   4        6.77        1.80     35.83 o 
  -7  13   4       20.10       37.33     46.24 o 
  -6  13   4       17.34       18.15     38.70 o 
  -5  13   4       45.08       21.24     40.42 o 
  -4  13   4       14.93       40.07     40.07 o 
  -3  13   4        4.68       15.76     37.68 o 
  -2  13   4       14.54        0.00     34.94 o 
  -1  13   4       70.03       60.28     41.10 o 
   0  13   4       69.48       13.70     47.61 o 
   0 -14   5       32.41       62.68     44.18 o 
   1 -14   5        7.29       31.17     39.05 o 
   2 -14   5       10.52       15.76     42.47 o 
   3 -14   5        5.33       96.25     49.32 o 
   4 -14   5       23.43       41.79     41.79 o 
   5 -14   5        0.01        0.00     43.16 o 
  -2 -13   5       16.01       26.37     45.55 o 
  -1 -13   5       39.79       27.40     43.84 o 
   0 -13   5        3.14        0.00     40.07 o 
   1 -13   5        6.59        0.00     35.62 o 
   2 -13   5        9.15       21.58     40.76 o 
   3 -13   5        6.85       14.04     38.70 o 
   4 -13   5       48.78       79.46     41.79 o 
   5 -13   5      177.76      201.05     51.72 o 
   6 -13   5        5.89        7.97     32.20 o 
   7 -13   5        7.02        2.06     34.25 o 
  -4 -12   5        9.98        6.95     33.90 o 
  -3 -12   5       18.83       22.11     31.94 o 
  -2 -12   5        7.17        0.00     43.16 o 
  -1 -12   5        2.36        0.00     37.33 o 
   0 -12   5       22.08       43.16     39.05 o 
   1 -12   5       15.38       20.55     36.99 o 
   2 -12   5       14.73       30.14     38.36 o 
   3 -12   5        0.61       19.87     34.25 o 
   4 -12   5        1.82        0.00     36.31 o 
   5 -12   5        3.14       17.41     21.14 o 
   6 -12   5       25.93       71.05     26.77 o 
   7 -12   5       23.88       27.40     28.77 o 
   8 -12   5       18.58       32.20     33.22 o 
  -5 -11   5        0.23        0.00     33.79 o 
  -4 -11   5        6.59       10.58     30.06 o 
  -3 -11   5      105.34      128.92     33.06 o 
  -2 -11   5       43.90       44.95     27.24 o 
  -1 -11   5       42.79       52.75     38.36 o 
   0 -11   5       80.72       40.42     38.70 o 
   1 -11   5        5.56        0.00     31.85 o 
   2 -11   5       24.89       23.63     35.28 o 
   3 -11   5      172.06      167.00     23.80 o 
   4 -11   5      104.16      156.70     25.11 o 
   5 -11   5        1.65        0.00     19.90 o 
   6 -11   5       38.25       41.94     22.27 o 
   7 -11   5        2.99        8.22     24.66 o 
   8 -11   5       10.68        7.19     28.09 o 
  -6 -10   5       13.34       29.63     35.34 o 
  -5 -10   5       30.12       42.81     46.24 o 
  -4 -10   5       20.70       52.70     30.98 o 
  -3 -10   5        3.99        0.00     25.01 o 
  -2 -10   5      108.59       85.92     27.48 o 
  -1 -10   5       58.19       86.31     37.33 o 
   0 -10   5      257.13      213.04     42.81 o 
   1 -10   5       56.67       72.61     32.88 o 
   2 -10   5      150.13      196.60     23.57 o 
   3 -10   5       13.20       22.74     16.94 o 
   4 -10   5      161.33      194.96     23.50 o 
   5 -10   5      232.76      299.91     29.05 o 
   6 -10   5        4.78        2.06     21.24 o 
   7 -10   5       69.96      100.01     31.17 o 
   8 -10   5       97.43      106.52     31.51 o 
   9 -10   5       21.12       27.40     26.37 o 
  -7  -9   5        3.87       17.85     33.88 o 
  -6  -9   5        4.63        0.00     29.82 o 
  -5  -9   5       37.43       39.89     30.39 o 
  -4  -9   5       13.04       26.51     26.21 o 
  -3  -9   5       11.98       31.12     24.91 o 
  -2  -9   5      483.57      526.80     36.18 o 
  -1  -9   5      155.56      274.01     46.24 o 
   0  -9   5       13.23       41.44     32.20 o 
   1  -9   5       31.81       38.90     15.56 o 
   2  -9   5      191.25      255.71     38.02 o 
   3  -9   5      410.40      431.05     29.30 o 
   4  -9   5      100.06      136.99     19.74 o 
   5  -9   5        9.24       25.32     16.56 o 
   6  -9   5        7.93        0.00     23.29 o 
   7  -9   5       31.50       32.54     25.00 o 
   8  -9   5      232.11      209.62     39.39 o 
   9  -9   5      121.75       92.82     34.25 o 
  -7  -8   5       48.68       52.93     35.45 o 
  -6  -8   5      158.00      190.48     35.56 o 
  -5  -8   5       13.66       18.51     25.53 o 
  -4  -8   5       33.93       18.20     23.11 o 
  -3  -8   5       59.82       61.63     20.34 o 
  -2  -8   5       82.19      114.49     21.36 o 
  -1  -8   5      479.05      523.25     31.82 o 
   0  -8   5      248.06      250.96     19.87 o 
   1  -8   5       25.97       46.35     13.26 o 
   2  -8   5      112.48      131.69     16.91 o 
   3  -8   5        0.06        0.00     13.89 o 
   4  -8   5      175.20      207.02     21.31 o 
   5  -8   5      356.94      425.75     29.60 o 
   6  -8   5      728.92      690.16     54.46 o 
   7  -8   5       44.25       54.12     28.09 o 
   8  -8   5        7.43        0.00     22.61 o 
   9  -8   5        1.72       14.04     31.51 o 
  10  -8   5        9.05        0.00     35.28 o 
  -8  -7   5       18.57       11.56     32.88 o 
  -7  -7   5       27.78       20.10     28.15 o 
  -6  -7   5       48.50       50.91     25.30 o 
  -5  -7   5      305.82      300.77     29.67 o 
  -4  -7   5       89.29      105.16     23.84 o 
  -3  -7   5      135.71      180.78     22.57 o 
  -2  -7   5      293.11      231.36     24.37 o 
  -1  -7   5        1.83        9.93      7.76 o 
   0  -7   5      304.60      320.27     19.81 o 
   1  -7   5        1.39        8.98     11.40 o 
   2  -7   5       98.74      179.97     18.87 o 
   3  -7   5      536.77      716.76     45.90 o 
   4  -7   5      400.37      507.19     27.50 o 
   5  -7   5        5.84        0.00     14.96 o 
   6  -7   5      947.12      862.79     60.62 o 
   7  -7   5      383.99      442.53     47.95 o 
   8  -7   5       98.66       78.09     33.91 o 
   9  -7   5      140.34      127.76     39.73 o 
  10  -7   5       35.62      107.21     42.13 o 
  -9  -6   5        0.04        0.00     53.09 o 
  -8  -6   5        1.32        0.00     29.99 o 
  -7  -6   5      145.41      166.74     29.91 o 
  -6  -6   5      376.95      335.54     31.83 o 
  -5  -6   5      186.39      193.56     25.20 o 
  -4  -6   5       19.08        4.30     17.60 o 
  -3  -6   5        0.35        0.00     17.29 o 
  -2  -6   5      455.02      454.30     17.19 o 
  -1  -6   5      657.24      660.27     22.42 o 
   0  -6   5      114.19      127.93     16.27 o 
   1  -6   5        7.13       15.88     13.87 o 
   2  -6   5        5.08        0.00     10.58 o 
   3  -6   5      154.38      153.83     16.80 o 
   4  -6   5      489.80      593.10     27.24 o 
   5  -6   5      255.11      289.87     21.23 o 
   6  -6   5       38.17        7.54     22.26 o 
   7  -6   5       11.61       10.96     26.72 o 
   8  -6   5       46.92       15.41     28.43 o 
   9  -6   5       38.73       64.05     32.88 o 
  10  -6   5       18.90       20.55     35.28 o 
  -9  -5   5        1.93       52.06     50.35 o 
  -8  -5   5        0.14        0.00     25.92 o 
  -7  -5   5        1.18        0.00     21.26 o 
  -6  -5   5       46.50       40.61     21.07 o 
  -5  -5   5      378.18      430.58     34.25 o 
  -4  -5   5     1265.73     1352.14     43.72 o 
  -3  -5   5      204.82      185.24     19.95 o 
  -2  -5   5       19.36       13.27      7.70 o 
  -1  -5   5      442.77      424.37     16.13 o 
   0  -5   5       25.19       40.02      9.52 o 
   1  -5   5     1580.46     1599.60     39.75 o 
   2  -5   5      718.75      776.09     28.81 o 
   3  -5   5      294.79      291.97     22.26 o 
   4  -5   5        4.52        9.80     15.58 o 
   5  -5   5        7.29       26.37     19.18 o 
   6  -5   5       32.65       48.98     22.61 o 
   7  -5   5      259.60      328.13     41.44 o 
   8  -5   5      166.95      170.57     34.94 o 
   9  -5   5       47.58       24.32     30.48 o 
  10  -5   5        7.00        0.00     34.59 o 
 -10  -4   5        1.59        0.00     55.49 o 
  -9  -4   5        9.11       21.61     28.60 o 
  -8  -4   5       34.12       52.74     25.51 o 
  -7  -4   5      129.55      137.07     34.59 o 
  -6  -4   5      147.75      142.93     25.52 o 
  -5  -4   5       15.61        4.48     15.02 o 
  -4  -4   5       13.41       17.68     15.76 o 
  -3  -4   5      863.39      826.93     46.58 o 
  -2  -4   5      105.07       58.98      8.40 o 
  -1  -4   5      544.84      513.66     29.65 o 
   0  -4   5     2408.02     2546.58     67.65 o 
   1  -4   5      417.12      395.92     19.97 o 
   2  -4   5      264.30      315.41     18.87 o 
   3  -4   5      783.68      796.67     41.27 o 
   4  -4   5      236.15      173.30     14.31 o 
   5  -4   5       32.59       35.28     19.52 o 
   6  -4   5      138.04      152.42     31.85 o 
   7  -4   5        1.12        3.08     23.29 o 
   8  -4   5        1.69       37.33     28.77 o 
   9  -4   5       30.97       42.81     32.54 o 
  10  -4   5       42.52       50.69     43.16 o 
 -10  -3   5        2.04       38.02     61.31 o 
  -9  -3   5        0.23       22.66     27.89 o 
  -8  -3   5       27.01       10.94     23.60 o 
  -7  -3   5       55.76       81.33     23.87 o 
  -6  -3   5      303.05      283.51     39.73 o 
  -5  -3   5      714.14      803.68     32.92 o 
  -4  -3   5      517.64      526.37     25.17 o 
  -3  -3   5      709.34      850.24     21.60 o 
  -2  -3   5      134.17      142.24      9.90 o 
  -1  -3   5      767.61      643.21     23.37 o 
   0  -3   5      349.92      316.82     17.01 o 
   1  -3   5     3044.95     2873.94     76.89 o 
   2  -3   5     2840.30     2836.27    105.15 o 
   3  -3   5      465.31      472.05     20.37 o 
   4  -3   5        4.58        0.00     14.39 o 
   5  -3   5       84.85       62.34     21.24 o 
   6  -3   5      140.56      202.08     30.83 o 
   7  -3   5      297.36      411.70     48.98 o 
   8  -3   5       60.54       89.40     31.51 o 
   9  -3   5       52.79       75.35     32.88 o 
  10  -3   5       12.16        7.19     34.94 o 
 -10  -2   5        4.03       28.09     47.61 o 
  -9  -2   5        0.63       21.44     25.23 o 
  -8  -2   5      158.11      153.15     28.09 o 
  -7  -2   5      301.82      345.33     27.61 o 
  -6  -2   5       61.47       43.41     15.61 o 
  -5  -2   5       10.20       23.67     12.91 o 
  -4  -2   5      401.18      409.01     20.99 o 
  -3  -2   5     2176.07     2217.79     76.45 o 
  -2  -2   5      928.34      984.63     29.92 o 
  -1  -2   5       63.08       82.84      9.88 o 
   0  -2   5     1502.87     1549.95     48.47 o 
   1  -2   5      253.57      313.71     19.87 o 
   2  -2   5     2984.43     3178.20     82.55 o 
   3  -2   5     1360.04     1263.53     54.80 o 
   4  -2   5      440.14      379.50     33.91 o 
   5  -2   5      574.25      551.10     41.79 o 
   6  -2   5      176.69      149.34     30.83 o 
   7  -2   5       45.52       34.25     26.37 o 
   8  -2   5       24.19        2.06     26.72 o 
   9  -2   5        6.56        0.00     30.83 o 
  10  -2   5       11.17       50.69     37.33 o 
 -11  -1   5        4.77       15.41     55.49 o 
 -10  -1   5        8.84        0.00     47.27 o 
  -9  -1   5       38.48       22.31     19.01 o 
  -8  -1   5        7.37        0.00     22.95 o 
  -7  -1   5      191.00      150.36     26.37 o 
  -6  -1   5      311.78      320.59     32.88 o 
  -5  -1   5      977.24      897.72     46.92 o 
  -4  -1   5     1069.45     1058.70     48.98 o 
  -3  -1   5       79.77       71.25     10.77 o 
  -2  -1   5     1423.34     1479.32     65.59 o 
  -1  -1   5      512.16      468.78     19.24 o 
   0  -1   5       44.85       27.08      7.86 o 
   1  -1   5     1135.67      961.32     24.77 o 
   2  -1   5     1505.09     1480.02     47.61 o 
   3  -1   5      214.24      263.39     26.37 o 
   4  -1   5        1.32        0.00     15.07 o 
   5  -1   5      934.13      962.12     54.46 o 
   6  -1   5     1268.75     1129.60     62.68 o 
   7  -1   5      184.51      207.56     33.91 o 
   8  -1   5       23.81        0.00     26.37 o 
   9  -1   5        9.61       30.48     29.46 o 
  10  -1   5       14.30        9.59     37.33 o 
 -10   0   5       27.79       46.92     26.72 o 
  -9   0   5      110.89       81.86     30.83 o 
  -8   0   5      144.66      128.44     30.83 o 
  -7   0   5      292.03      264.42     32.20 o 
  -6   0   5       72.28       41.44     18.84 o 
  -5   0   5        3.36        0.00     15.41 o 
  -4   0   5      496.54      655.23     40.42 o 
  -3   0   5     3807.06     3948.45     62.17 o 
  -2   0   5     3059.71     3040.61     49.89 o 
  -1   0   5      613.38      657.88     23.00 o 
   0   0   5       14.36       18.83      7.82 o 
   1   0   5      261.88      240.32     11.21 o 
   2   0   5     2269.07     2190.27     31.93 o 
   3   0   5     2042.78     1845.73     64.56 o 
   4   0   5     1072.91     1036.78     52.40 o 
   5   0   5      108.05      131.87     25.00 o 
   6   0   5      484.65      423.69     41.79 o 
   7   0   5       46.56       59.94     23.29 o 
   8   0   5      106.29      107.21     31.51 o 
   9   0   5       10.16        3.99     25.40 o 
  10   0   5       60.70       69.73     32.56 o 
 -11   1   5       55.16       64.05     38.70 o 
 -10   1   5        2.13        5.14     26.37 o 
  -9   1   5       48.55       31.17     35.62 o 
  -8   1   5      317.49      366.83     41.44 o 
  -7   1   5      501.55      522.67     43.16 o 
  -6   1   5      625.18      635.70     41.10 o 
  -5   1   5      154.83      165.43     23.63 o 
  -4   1   5      200.99      186.33     23.63 o 
  -3   1   5       21.21        0.00     11.99 o 
  -2   1   5     1911.60     2035.75     89.05 o 
  -1   1   5      645.25      661.91     66.10 o 
   0   1   5       78.35       62.84      7.59 o 
   1   1   5      783.51      885.39     27.61 o 
   2   1   5        6.72        5.30      6.51 o 
   3   1   5       23.72       20.20      9.01 o 
   4   1   5      343.69      373.58     23.05 o 
   5   1   5       53.69      106.45     18.33 o 
   6   1   5     1190.84     1183.91     47.29 o 
   7   1   5      460.64      493.84     35.74 o 
   8   1   5        0.15        0.00     21.72 o 
   9   1   5       11.92        2.59     47.27 o 
 -11   2   5        0.27        0.00     28.77 o 
 -10   2   5      182.39      237.02     40.07 o 
  -9   2   5       51.76       30.48     32.20 o 
  -8   2   5       16.90       16.44     29.46 o 
  -7   2   5       93.65       90.42     28.43 o 
  -6   2   5       78.25       71.24     24.32 o 
  -5   2   5      860.38      838.47     48.29 o 
  -4   2   5     1391.99     1375.87     58.23 o 
  -3   2   5     3249.69     3266.54     86.31 o 
  -2   2   5     1208.92     1177.11     54.80 o 
  -1   2   5       11.98        5.26      7.09 o 
   0   2   5        9.68       20.43      7.22 o 
   1   2   5      589.76      512.37     16.98 o 
   2   2   5     1434.97     1402.89     29.03 o 
   3   2   5      280.60      234.86     13.95 o 
   4   2   5        1.75        3.86      9.18 o 
   5   2   5        2.28        3.60     15.01 o 
   6   2   5       30.77       36.51     22.78 o 
   7   2   5      167.07      172.05     27.16 o 
   8   2   5      194.86      199.92     31.68 o 
   9   2   5       30.25       47.61     49.66 o 
 -11   3   5        7.22        0.00     27.74 o 
  -9   3   5      184.21      265.10     44.18 o 
  -8   3   5      181.87      229.14     41.10 o 
  -7   3   5      604.88      731.95     51.38 o 
  -6   3   5      280.47      319.91     36.65 o 
  -5   3   5      336.10      354.50     36.99 o 
  -4   3   5       48.06       32.20     20.21 o 
  -3   3   5     2481.81     2327.03     73.30 o 
  -2   3   5       13.29       32.36      9.64 o 
  -1   3   5     2243.18     2223.29    150.02 o 
   0   3   5     2610.54     2902.84     41.94 o 
   1   3   5        2.17        0.47      7.55 o 
   2   3   5       60.43       61.16     10.31 o 
   3   3   5       58.49       79.92     13.99 o 
   4   3   5      119.40      138.27     13.50 o 
   5   3   5      166.91      180.72     25.17 o 
   6   3   5        4.89       13.09     18.75 o 
   7   3   5      184.30      212.81     29.75 o 
   8   3   5        1.61       14.04     42.81 o 
   9   3   5       45.54       53.09     48.64 o 
 -11   4   5        1.50        0.00     27.40 o 
  -9   4   5       95.40      118.85     38.70 o 
  -8   4   5       81.00       65.76     32.54 o 
  -7   4   5        0.03        0.00     26.72 o 
  -6   4   5        4.52       97.27     31.51 o 
  -5   4   5      807.50      929.92     55.14 o 
  -4   4   5     1308.91     1403.96     63.02 o 
  -3   4   5      613.63      661.39     43.84 o 
  -2   4   5      959.99     1044.77     39.39 o 
  -1   4   5      109.37      121.19     12.13 o 
   0   4   5      419.96      400.83     19.52 o 
   1   4   5     1979.15     1886.63     36.49 o 
   2   4   5      171.42      146.26     13.31 o 
   3   4   5      266.89      252.84     16.69 o 
   4   4   5        0.45        0.00     11.59 o 
   5   4   5       13.25        8.23     18.67 o 
   6   4   5       77.54       86.21     22.62 o 
   7   4   5       15.89       40.76     43.50 o 
   8   4   5       47.75      110.97     51.38 o 
 -11   5   5        1.14        0.00     32.54 o 
 -10   5   5        8.07        7.19     41.10 o 
  -9   5   5        6.85       33.22     32.54 o 
  -8   5   5      341.85      398.68     46.58 o 
  -7   5   5      223.92      275.38     40.76 o 
  -6   5   5      456.69      478.83     45.55 o 
  -5   5   5        8.94       35.62     23.98 o 
  -4   5   5      441.59      517.54     41.10 o 
  -3   5   5      487.63      451.09     39.05 o 
  -2   5   5        3.92       12.67     17.81 o 
  -1   5   5     1240.94     1131.86     66.07 o 
   0   5   5     1670.26     1766.80     66.07 o 
   1   5   5      111.67      142.29     14.12 o 
   2   5   5      142.46      166.32     15.23 o 
   3   5   5      338.84      397.68     23.90 o 
   4   5   5      230.24      263.57     19.79 o 
   5   5   5       24.53       17.47     33.22 o 
   6   5   5        1.31        0.00     37.68 o 
   7   5   5        2.51        0.00     40.42 o 
   8   5   5        0.21        4.80     48.29 o 
 -11   6   5        1.68        0.00     32.54 o 
 -10   6   5      108.07      101.04     43.50 o 
  -9   6   5       54.20       45.21     36.31 o 
  -8   6   5        7.57       13.70     32.54 o 
  -7   6   5       25.55       30.48     31.51 o 
  -6   6   5       21.56       34.59     26.72 o 
  -5   6   5      474.82      423.00     43.16 o 
  -4   6   5      616.30      653.17     48.64 o 
  -3   6   5      698.96      736.06     50.35 o 
  -2   6   5     1099.45     1109.74     58.23 o 
  -1   6   5       19.59        4.04      9.69 o 
   0   6   5      392.97      405.17     20.46 o 
   1   6   5     1054.66     1071.24     56.14 o 
   2   6   5      500.29      475.13     28.08 o 
   3   6   5      122.47      131.00     16.74 o 
   4   6   5        1.51        6.08     20.80 o 
   5   6   5       15.06       25.00     38.02 o 
   6   6   5       45.51       89.05     43.16 o 
   7   6   5       39.25        1.37     48.64 o 
 -11   7   5        9.47       43.84     35.28 o 
 -10   7   5       49.78      102.41     41.79 o 
  -9   7   5      180.30      270.93     45.21 o 
  -8   7   5      127.77      167.83     39.73 o 
  -7   7   5      107.25      137.00     33.91 o 
  -6   7   5       59.28       66.10     30.14 o 
  -5   7   5        8.53        1.03     26.72 o 
  -4   7   5      389.27      444.24     45.21 o 
  -3   7   5      820.34      942.94     60.28 o 
  -2   7   5     1220.13     1322.78     70.21 o 
  -1   7   5      520.54      510.00     46.24 o 
   0   7   5       15.63       14.72     12.18 o 
   1   7   5        0.39        4.44     11.69 o 
   2   7   5       38.96       43.64     15.03 o 
   3   7   5       47.70       88.10     24.89 o 
   4   7   5      157.11      154.47     43.50 o 
   5   7   5       61.53       34.25     42.81 o 
   6   7   5        1.70        5.14     46.92 o 
 -10   8   5       31.02       66.79     43.16 o 
  -9   8   5        0.86        9.93     40.42 o 
  -8   8   5       64.99       99.33     41.10 o 
  -7   8   5       32.67       75.70     34.94 o 
  -6   8   5      193.07      201.40     41.10 o 
  -5   8   5      358.80      365.80     46.24 o 
  -4   8   5      608.83      499.38     52.06 o 
  -3   8   5       42.44       23.63     25.69 o 
  -2   8   5        0.70        7.88     28.09 o 
  -1   8   5        4.40        1.71     29.80 o 
   0   8   5      428.97      419.24     34.39 o 
   1   8   5      609.57      625.80     28.41 o 
   2   8   5      365.78      366.66     35.00 o 
   3   8   5       76.62       73.35     28.39 o 
   4   8   5        3.53        0.00     44.53 o 
   5   8   5       60.97       65.76     50.35 o 
   6   8   5       14.65       50.35     54.12 o 
 -10   9   5       47.22       73.98     53.09 o 
  -9   9   5       69.76      118.17     50.01 o 
  -8   9   5      126.87      215.44     49.66 o 
  -7   9   5        2.47        0.00     36.99 o 
  -6   9   5       55.56       31.85     34.59 o 
  -5   9   5      189.77      219.21     44.18 o 
  -4   9   5      744.10      747.02     61.65 o 
  -3   9   5     1208.23     1445.40     81.86 o 
  -2   9   5      174.36      240.10     43.50 o 
  -1   9   5        4.53        0.00     31.85 o 
   0   9   5      104.73       76.38     25.06 o 
   1   9   5       28.09       36.20     26.45 o 
   2   9   5      137.43      155.44     31.42 o 
   3   9   5      280.28      315.75     46.07 o 
   4   9   5       28.09       62.68     53.09 o 
   5   9   5        3.46        0.00     50.35 o 
  -9  10   5        2.83        0.00     43.50 o 
  -8  10   5        0.22        0.00     41.44 o 
  -7  10   5      104.67      126.39     45.90 o 
  -6  10   5       90.39      155.16     43.50 o 
  -5  10   5       22.51        4.80     37.33 o 
  -4  10   5        5.98       18.15     32.88 o 
  -3  10   5       13.06        0.00     32.88 o 
  -2  10   5       68.10       71.93     35.62 o 
  -1  10   5      427.86      374.37     51.38 o 
   0  10   5       37.66       93.58     47.10 o 
   1  10   5      214.25      220.57     35.60 o 
   2  10   5      108.60       80.14     32.80 o 
   3  10   5        2.32       45.54     33.70 o 
   4  10   5       41.13        0.00     53.43 o 
  -9  11   5       43.05       68.16     50.35 o 
  -8  11   5       40.25      109.26     46.92 o 
  -7  11   5        4.64       13.02     35.62 o 
  -5  11   5      239.98      211.33     46.24 o 
  -4  11   5       33.33       18.84     37.68 o 
  -3  11   5       85.30      174.00     45.21 o 
  -2  11   5       81.45      136.32     43.16 o 
  -1  11   5        0.25        8.91     42.13 o 
   0  11   5       75.02       92.07     32.24 o 
   1  11   5       26.84       62.51     34.72 o 
   2  11   5       83.16      114.59     37.76 o 
  -7  12   5       10.73        7.19     43.84 o 
  -6  12   5        4.15        0.00     37.33 o 
  -5  12   5        0.31       14.73     39.73 o 
  -4  12   5        1.36        4.11     40.07 o 
  -3  12   5        0.67        5.82     35.62 o 
  -2  12   5       91.91      117.14     44.87 o 
  -1  12   5      107.03      165.43     50.69 o 
   0  12   5       33.31       36.65     46.58 o 
   1  12   5        1.41        9.19     34.51 o 
  -6  13   5        1.84       23.98     45.55 o 
  -5  13   5        8.30       25.69     42.13 o 
  -4  13   5       39.48        0.00     37.68 o 
  -3  13   5       62.71       93.51     47.27 o 
  -2  13   5       26.96       30.48     47.27 o 
  -1  13   5       13.93       28.09     46.58 o 
   1 -14   6        0.28       18.15     44.18 o 
   2 -14   6       11.16        0.00     45.21 o 
   3 -14   6        1.46        0.00     43.84 o 
   4 -14   6       10.27       30.14     44.18 o 
  -2 -13   6        8.02       51.72     44.18 o 
  -1 -13   6       38.82       52.06     46.92 o 
   0 -13   6        1.77       11.65     40.76 o 
   1 -13   6       30.74       58.91     43.50 o 
   2 -13   6       16.49       36.31     38.70 o 
   3 -13   6       10.44        0.00     40.76 o 
   4 -13   6        0.43        8.56     39.05 o 
   5 -13   6       26.28       31.85     38.02 o 
   6 -13   6       27.05       47.95     37.33 o 
  -3 -12   6       55.26       67.60     30.72 o 
  -2 -12   6       16.15       18.15     44.87 o 
  -1 -12   6        0.37       24.66     43.16 o 
   0 -12   6      104.09      118.85     46.92 o 
   1 -12   6        0.56        6.17     39.73 o 
   2 -12   6       99.45      134.26     43.84 o 
   3 -12   6       78.68       71.24     42.13 o 
   4 -12   6        8.43       14.73     35.28 o 
   5 -12   6        7.80        5.89     22.27 o 
   6 -12   6       13.37       53.43     36.31 o 
   7 -12   6        0.25        0.00     29.11 o 
  -5 -11   6        6.56       13.34     34.33 o 
  -4 -11   6       11.99       24.60     30.03 o 
  -3 -11   6        8.46        0.57     26.37 o 
  -2 -11   6       23.34       35.62     42.81 o 
  -1 -11   6       27.26       39.05     38.36 o 
   0 -11   6      190.95      242.16     48.98 o 
   1 -11   6      154.86      140.43     41.44 o 
   2 -11   6       19.80        6.85     34.25 o 
   3 -11   6      130.46      148.72     26.25 o 
   4 -11   6      242.22      298.29     29.82 o 
   5 -11   6       12.08       26.37     21.07 o 
   6 -11   6       28.21       23.98     29.11 o 
   7 -11   6       52.69       70.56     30.48 o 
   8 -11   6       34.68       42.81     32.88 o 
  -6 -10   6        5.32       20.68     34.62 o 
  -5 -10   6        3.69       32.93     30.06 o 
  -4 -10   6       54.34       79.89     29.65 o 
  -3 -10   6       52.80      106.07     28.61 o 
  -2 -10   6      105.22      114.77     27.64 o 
  -1 -10   6       10.56       31.17     36.65 o 
   0 -10   6       18.74        7.88     38.70 o 
   1 -10   6       84.91      103.78     39.05 o 
   2 -10   6      286.88      303.52     26.48 o 
   3 -10   6       66.76       66.50     20.55 o 
   4 -10   6       22.46       18.80     32.20 o 
   5 -10   6        0.64        2.49     20.86 o 
   6 -10   6        0.15        5.48     28.43 o 
   7 -10   6       68.58       71.59     33.22 o 
   9 -10   6       60.57       39.73     31.85 o 
  -6  -9   6        3.57       17.49     30.61 o 
  -5  -9   6       12.92       17.27     26.15 o 
  -4  -9   6       11.09       37.39     26.47 o 
  -3  -9   6       12.00       11.34     23.61 o 
  -2  -9   6      243.48      243.04     31.34 o 
  -1  -9   6      119.86      194.55     39.05 o 
   0  -9   6       47.51       58.91     34.59 o 
   1  -9   6       50.01       68.27     16.26 o 
   2  -9   6        7.24        0.00     15.40 o 
   3  -9   6      234.85      256.39     24.94 o 
   4  -9   6      478.08      459.56     31.49 o 
   5  -9   6      188.56      204.49     42.99 o 
   6  -9   6      177.42      150.71     35.96 o 
   7  -9   6        0.32       20.55     26.72 o 
   8  -9   6      190.27      105.84     33.91 o 
   9  -9   6       64.63       38.70     32.20 o 
  -7  -8   6        0.05        0.00     29.34 o 
  -6  -8   6       23.75       19.57     29.06 o 
  -5  -8   6       30.99       52.03     26.40 o 
  -4  -8   6      185.91      254.30     30.87 o 
  -3  -8   6      433.51      407.99     31.43 o 
  -2  -8   6       23.53       40.92     20.65 o 
  -1  -8   6       60.53       73.98     34.25 o 
   0  -8   6       46.17       58.27     14.57 o 
   1  -8   6        1.70        0.00     22.26 o 
   2  -8   6      252.43      311.63     24.14 o 
   3  -8   6       50.97       85.82     19.35 o 
   4  -8   6       12.70        1.56     14.63 o 
   5  -8   6        9.27        0.00     17.43 o 
   6  -8   6      329.53      305.18     42.13 o 
   7  -8   6      159.20      137.00     36.31 o 
   8  -8   6       40.54       60.28     30.83 o 
   9  -8   6       50.82       41.10     36.99 o 
  -8  -7   6        2.59        7.52     41.27 o 
  -7  -7   6        2.02        0.00     27.71 o 
  -6  -7   6        1.18        1.87     23.07 o 
  -5  -7   6        3.82        0.00     21.84 o 
  -4  -7   6       16.40       11.25     21.90 o 
  -3  -7   6       49.18       89.42     20.38 o 
  -2  -7   6      784.78      864.21     38.24 o 
  -1  -7   6      349.67      339.50     15.59 o 
   0  -7   6       17.49       26.56     19.69 o 
   1  -7   6      121.49      176.70     18.84 o 
   2  -7   6        1.23       19.80     16.78 o 
   3  -7   6      131.34      175.99     19.36 o 
   4  -7   6      547.63      570.89     34.08 o 
   5  -7   6      551.64      545.33     38.53 o 
   6  -7   6       36.67       41.44     26.03 o 
   7  -7   6      156.39       92.82     31.85 o 
   8  -7   6      149.06      137.35     38.70 o 
   9  -7   6      146.51      101.38     42.47 o 
  10  -7   6       79.16       75.35     42.81 o 
  -8  -6   6       16.85       19.91     43.16 o 
  -7  -6   6       57.04       57.79     25.62 o 
  -6  -6   6       29.56       47.90     23.43 o 
  -5  -6   6      202.39      207.89     25.51 o 
  -4  -6   6      162.66      146.72     21.55 o 
  -3  -6   6       63.61       73.58     18.71 o 
  -2  -6   6        8.60        3.64      8.25 o 
  -1  -6   6        0.84        0.54      8.51 o 
   0  -6   6        2.32       18.46     12.79 o 
   1  -6   6      207.43      259.68     20.66 o 
   2  -6   6        2.08       23.26     12.24 o 
   3  -6   6      531.29      626.74     29.36 o 
   4  -6   6       12.49       28.26     14.23 o 
   5  -6   6      146.29      145.91     30.83 o 
   6  -6   6       19.73        0.00     22.61 o 
   7  -6   6       11.30       71.24     35.96 o 
   8  -6   6       97.76       84.26     37.68 o 
   9  -6   6       22.44        0.34     35.96 o 
  10  -6   6       11.02       23.63     36.99 o 
  -9  -5   6       57.24       56.58     30.57 o 
  -8  -5   6       20.81       43.52     26.70 o 
  -7  -5   6        4.45       13.20     21.41 o 
  -6  -5   6        0.27        1.77     19.15 o 
  -5  -5   6       18.79       45.70     17.84 o 
  -4  -5   6      237.38      272.45     23.78 o 
  -3  -5   6     1205.51     1026.10     26.76 o 
  -2  -5   6      250.27      245.38     14.86 o 
  -1  -5   6     1682.08     1525.03     38.84 o 
   0  -5   6      908.17      871.97     30.81 o 
   1  -5   6       24.38       63.55     12.91 o 
   2  -5   6      286.85      390.51     22.77 o 
   3  -5   6      148.57      240.53     34.59 o 
   4  -5   6      250.40      258.57     19.12 o 
   5  -5   6      141.86      149.34     32.20 o 
   6  -5   6       17.65       60.97     24.66 o 
   7  -5   6        2.64        0.00     25.35 o 
   8  -5   6      100.71       76.04     30.83 o 
   9  -5   6      242.99      234.28     47.27 o 
  10  -5   6       41.93       51.03     39.73 o 
  -9  -4   6        2.96        0.00     28.95 o 
  -8  -4   6       28.33       61.15     26.83 o 
  -7  -4   6       75.24       95.97     24.77 o 
  -6  -4   6      110.19      115.27     20.68 o 
  -5  -4   6      254.52      271.43     23.40 o 
  -4  -4   6      390.80      426.16     26.37 o 
  -3  -4   6       17.48        7.95      7.75 o 
  -2  -4   6      334.97      404.80     16.25 o 
  -1  -4   6      916.57      866.24     54.63 o 
   0  -4   6     1630.04     1642.81     92.31 o 
   1  -4   6      219.83      184.79     15.74 o 
   2  -4   6       10.23       41.23     10.78 o 
   3  -4   6       38.25       17.95     13.70 o 
   4  -4   6      225.95      202.35     28.77 o 
   5  -4   6        5.52       13.36     19.87 o 
   6  -4   6      133.67      276.41     40.42 o 
   7  -4   6       95.99      160.98     36.65 o 
   8  -4   6       52.55      100.01     33.57 o 
   9  -4   6        8.68        0.00     34.94 o 
  10  -4   6       23.31       24.32     36.99 o 
 -10  -3   6        5.95       39.39     57.20 o 
  -9  -3   6       18.20       27.53     27.44 o 
  -8  -3   6       97.39      129.15     29.20 o 
  -7  -3   6       13.41       30.22     21.12 o 
  -6  -3   6       15.70       24.96     17.56 o 
  -5  -3   6       12.63       16.79     15.14 o 
  -4  -3   6      280.34      261.03     33.22 o 
  -3  -3   6     1252.07     1087.17     24.90 o 
  -2  -3   6     2338.79     2279.43    146.42 o 
  -1  -3   6     1807.49     1912.24     43.44 o 
   0  -3   6        0.68        0.68      8.97 o 
   1  -3   6     1935.58     2094.56     43.63 o 
   2  -3   6      368.06      413.65     53.09 o 
   3  -3   6      153.52      177.28     14.51 o 
   4  -3   6      592.26      610.01     44.53 o 
   5  -3   6      220.74      179.48     30.14 o 
   6  -3   6        0.57        0.00     22.95 o 
   7  -3   6      184.82      146.60     33.22 o 
   8  -3   6       98.51       85.29     34.59 o 
   9  -3   6       65.15       36.31     35.62 o 
  10  -3   6       15.54       36.65     36.65 o 
 -10  -2   6        7.08        2.06     49.66 o 
  -9  -2   6       11.06       12.88     27.12 o 
  -8  -2   6      137.20      138.74     28.60 o 
  -7  -2   6      227.30      234.70     29.11 o 
  -6  -2   6       75.05       91.89     19.35 o 
  -5  -2   6      413.59      465.58     23.60 o 
  -4  -2   6      395.75      394.16     20.40 o 
  -3  -2   6        7.74       28.51      9.91 o 
  -2  -2   6      287.79      257.65     17.61 o 
  -1  -2   6     4458.33     4271.04    127.93 o 
   0  -2   6     6288.23     6590.91    125.70 o 
   1  -2   6     2187.44     2036.22     94.19 o 
   2  -2   6        5.43        5.50      8.74 o 
   3  -2   6       76.36       94.63     11.99 o 
   4  -2   6      117.06      155.84     25.35 o 
   5  -2   6      228.42      287.71     36.31 o 
   6  -2   6      396.08      443.90     44.87 o 
   7  -2   6        2.52        9.93     26.03 o 
   8  -2   6        7.61       17.81     28.77 o 
   9  -2   6        0.55        3.77     30.83 o 
  10  -2   6       14.76       14.39     36.65 o 
 -10  -1   6        7.98       14.04     44.18 o 
  -9  -1   6       85.82       41.44     30.83 o 
  -8  -1   6       20.54       38.36     29.11 o 
  -7  -1   6      111.27       75.70     31.17 o 
  -6  -1   6      238.24      201.05     28.43 o 
  -5  -1   6      225.62      250.72     28.09 o 
  -4  -1   6      181.45      171.26     25.00 o 
  -3  -1   6      198.47      189.47     15.63 o 
  -2  -1   6     1034.40     1130.95     52.23 o 
  -1  -1   6     1776.21     1959.87     42.02 o 
   0  -1   6      143.49      136.74     12.77 o 
   1  -1   6     2364.72     2316.42     62.34 o 
   2  -1   6     2694.01     2649.21     96.42 o 
   3  -1   6      460.42      340.65     38.88 o 
   4  -1   6      983.44      813.81     51.03 o 
   5  -1   6       47.03       45.55     21.92 o 
   6  -1   6      319.14      348.33     40.07 o 
   7  -1   6       68.26       45.90     29.46 o 
   8  -1   6      115.29      111.32     36.65 o 
   9  -1   6       46.03       87.34     40.76 o 
 -10   0   6        6.68       20.37     22.82 o 
  -9   0   6        6.87       30.83     33.22 o 
  -8   0   6      194.83      152.08     33.57 o 
  -7   0   6      458.26      481.23     42.81 o 
  -6   0   6      159.25      118.85     23.98 o 
  -5   0   6       20.80       34.25     16.78 o 
  -4   0   6       31.63       21.24     16.44 o 
  -3   0   6      223.11      169.51     15.85 o 
  -2   0   6      428.33      454.51     22.02 o 
  -1   0   6     4324.04     4178.13    213.56 o 
   0   0   6     3712.96     3774.41     91.28 o 
   1   0   6      414.22      425.24     14.61 o 
   2   0   6      270.27      286.96     13.76 o 
   3   0   6       34.21       35.28      9.85 o 
   4   0   6      467.67      502.81     39.39 o 
   5   0   6      474.23      529.18     46.24 o 
   6   0   6      161.33      204.14     34.94 o 
   7   0   6        0.47       18.57     21.27 o 
   8   0   6        2.81       15.73     48.29 o 
   9   0   6        5.08        0.00     25.25 o 
 -11   1   6       42.99       24.66     31.17 o 
 -10   1   6       11.26       36.99     41.79 o 
  -9   1   6        5.20       14.39     36.31 o 
  -8   1   6       46.99       40.42     28.09 o 
  -7   1   6        7.31        4.45     25.35 o 
  -6   1   6      393.56      398.00     36.65 o 
  -5   1   6     1245.07     1278.94     56.17 o 
  -4   1   6        4.94        7.88     13.70 o 
  -3   1   6      342.03      371.66     22.84 o 
  -2   1   6       20.80       46.31     10.04 o 
  -1   1   6     1190.67     1206.48     50.18 o 
   0   1   6        7.29        6.33      8.59 o 
   1   1   6     1523.19     1527.54     28.68 o 
   2   1   6     4879.29     4853.95     71.58 o 
   3   1   6     1710.18     1620.41     32.29 o 
   4   1   6        1.56        2.57     13.08 o 
   5   1   6       28.91       22.09     16.84 o 
   6   1   6      154.85      187.88     25.02 o 
   7   1   6      236.04      231.59     29.56 o 
   8   1   6       70.38       96.34     30.42 o 
   9   1   6        5.35       36.00     31.85 o 
 -11   2   6       19.70        0.00     29.46 o 
 -10   2   6       11.63       42.47     41.44 o 
  -9   2   6       11.25        7.19     33.22 o 
  -8   2   6       24.31       56.51     35.28 o 
  -7   2   6      174.48      164.75     36.65 o 
  -6   2   6      601.91      674.75     50.01 o 
  -5   2   6       15.23        9.25     20.55 o 
  -4   2   6      566.70      510.69     40.07 o 
  -3   2   6     1090.10     1076.18     40.59 o 
  -2   2   6     1232.75     1263.78     38.84 o 
  -1   2   6      222.67      207.23     17.50 o 
   0   2   6       84.10       73.60      9.46 o 
   1   2   6        7.02       13.06      8.06 o 
   2   2   6        1.95        0.00      8.68 o 
   3   2   6       66.10       84.98     12.04 o 
   4   2   6      570.94      639.91     31.12 o 
   5   2   6       75.74       95.23     19.89 o 
   6   2   6      235.22      258.35     28.74 o 
   7   2   6       51.38       39.26     22.41 o 
   8   2   6       28.90       62.11     27.34 o 
   9   2   6        5.56       26.72     51.38 o 
 -11   3   6       33.16       47.27     35.96 o 
 -10   3   6       23.92       34.25     42.47 o 
  -9   3   6       17.75       40.76     40.07 o 
  -8   3   6       14.01        3.77     35.62 o 
  -7   3   6        5.68        2.40     31.51 o 
  -6   3   6      243.45      275.38     39.39 o 
  -5   3   6      385.73      463.08     43.84 o 
  -4   3   6      522.86      603.85     46.92 o 
  -3   3   6      109.04      112.34     25.69 o 
  -2   3   6       23.59       41.59     11.31 o 
  -1   3   6      478.54      529.54     27.91 o 
   0   3   6     1642.40     1641.03     50.85 o 
   1   3   6       72.99       50.07     10.17 o 
   2   3   6      942.47      870.24     39.74 o 
   3   3   6     1106.43     1095.74     52.57 o 
   4   3   6       34.32       47.12     16.72 o 
   5   3   6      331.37      310.88     34.25 o 
   6   3   6      349.45      332.93     37.85 o 
   7   3   6       54.46       94.25     30.65 o 
   8   3   6       64.77       68.50     46.58 o 
 -10   4   6        0.93       18.50     47.27 o 
  -9   4   6        3.49       35.96     37.68 o 
  -8   4   6      209.97      249.01     45.55 o 
  -7   4   6      247.62      286.00     43.16 o 
  -6   4   6       49.07       54.12     29.46 o 
  -5   4   6       28.45       25.69     25.35 o 
  -4   4   6      123.65      139.40     31.85 o 
  -3   4   6       77.31       31.85     21.58 o 
  -2   4   6      966.35      812.97     34.57 o 
  -1   4   6     1089.40     1081.56     29.12 o 
   0   4   6       97.96      100.41     13.01 o 
   1   4   6      197.19      191.79     14.88 o 
   2   4   6       97.88      111.15     12.90 o 
   3   4   6      197.17      227.89     17.51 o 
   4   4   6      355.58      375.67     28.47 o 
   5   4   6       25.44       26.78     17.69 o 
   6   4   6       37.06       29.37     23.21 o 
   7   4   6        4.81       13.70     42.47 o 
   8   4   6       11.51       14.73     51.03 o 
 -10   5   6       63.86       37.68     47.95 o 
  -9   5   6       10.63       37.33     39.05 o 
  -8   5   6       46.67       53.77     36.99 o 
  -7   5   6       65.32      101.73     38.36 o 
  -6   5   6      234.55      283.26     44.53 o 
  -5   5   6      452.35      471.98     45.55 o 
  -4   5   6      226.20      311.00     40.76 o 
  -3   5   6      779.85      907.66     56.17 o 
  -2   5   6        0.66        0.00     12.33 o 
  -1   5   6      678.80      681.94     30.27 o 
   0   5   6     1453.19     1452.93     75.24 o 
   1   5   6      134.79      108.28     13.80 o 
   2   5   6       32.98       35.34     12.49 o 
   3   5   6       17.82        8.04     12.14 o 
   4   5   6        2.20        0.00     14.50 o 
   5   5   6        9.60        1.41     18.20 o 
   6   5   6      202.38      171.60     47.95 o 
   7   5   6      101.24       46.24     51.38 o 
 -10   6   6      105.05      184.27     50.35 o 
  -9   6   6      101.22      122.96     44.18 o 
  -8   6   6      104.76      112.34     37.68 o 
  -7   6   6      109.24      125.36     39.05 o 
  -6   6   6        1.19        0.00     28.43 o 
  -5   6   6      199.03      200.03     36.65 o 
  -4   6   6      370.76      425.40     46.24 o 
  -3   6   6      628.01      644.95     52.75 o 
  -2   6   6     1882.59     1870.80     80.83 o 
  -1   6   6      767.91      729.28     27.61 o 
   0   6   6       33.18       34.00     12.37 o 
   1   6   6      161.66      160.84     16.25 o 
   2   6   6      209.90      293.61     20.96 o 
   3   6   6      225.46      256.57     20.14 o 
   4   6   6      181.82      202.42     41.44 o 
   5   6   6       77.14       27.40     40.76 o 
   6   6   6        8.19       49.32     43.50 o 
   7   6   6       31.96       33.91     52.75 o 
 -10   7   6        0.10        0.00     45.90 o 
  -9   7   6       74.61       68.84     43.16 o 
  -8   7   6       42.21       31.51     38.02 o 
  -7   7   6       97.31      170.91     45.21 o 
  -6   7   6      235.76      353.82     49.32 o 
  -5   7   6      112.34      118.51     35.28 o 
  -4   7   6       48.73       51.38     29.11 o 
  -3   7   6        0.07        1.03     30.48 o 
  -2   7   6       41.21       23.63     31.51 o 
  -1   7   6     1056.93     1044.32     66.10 o 
   0   7   6      350.71      382.03     22.90 o 
   1   7   6      393.07      415.98     24.78 o 
   2   7   6        9.93       13.99     14.41 o 
   3   7   6        4.12        8.59     23.31 o 
   4   7   6       25.34       21.58     42.47 o 
   5   7   6      145.48      140.43     49.32 o 
   6   7   6       45.97       71.93     50.69 o 
 -10   8   6       35.85       86.31     48.29 o 
  -9   8   6       23.92        4.80     41.44 o 
  -8   8   6        0.65        8.22     36.31 o 
  -7   8   6       20.57       34.25     35.62 o 
  -6   8   6        0.72        0.00     33.22 o 
  -5   8   6      204.79      234.96     45.55 o 
  -4   8   6      915.63      981.30     69.53 o 
  -3   8   6     1082.75     1220.37     75.01 o 
  -2   8   6      105.33      113.37     37.68 o 
  -1   8   6      109.61      120.22     34.94 o 
   0   8   6       17.36       20.97     13.65 o 
   1   8   6      290.80      295.04     23.89 o 
   2   8   6      369.06      411.25     37.65 o 
   3   8   6      164.49      173.19     32.11 o 
   4   8   6       56.38       51.03     46.58 o 
   5   8   6       13.85       28.09     53.09 o 
 -10   9   6       15.42       23.98     48.98 o 
  -9   9   6       11.03       34.59     46.24 o 
  -8   9   6       36.60      105.49     46.58 o 
  -7   9   6       68.14      185.98     48.29 o 
  -6   9   6        1.85        0.00     37.68 o 
  -5   9   6        5.59        7.54     34.94 o 
  -4   9   6      153.55      170.91     41.10 o 
  -3   9   6      480.72      488.76     55.14 o 
  -2   9   6      234.67      203.11     40.42 o 
  -1   9   6        1.66       27.06     33.91 o 
   0   9   6      142.60      141.11     30.39 o 
   1   9   6      194.23      216.79     33.78 o 
   2   9   6        0.16       16.29     27.49 o 
   3   9   6       70.47      127.29     33.80 o 
   4   9   6       30.42       24.66     51.38 o 
  -9  10   6       19.73       78.78     51.72 o 
  -8  10   6       25.12       51.72     44.53 o 
  -7  10   6        0.04        0.00     36.99 o 
  -6  10   6       18.73       17.47     40.76 o 
  -5  10   6       16.61       27.74     34.59 o 
  -4  10   6       63.80      169.20     46.92 o 
  -3  10   6       55.09      125.70     42.81 o 
  -2  10   6       34.86       30.83     35.28 o 
  -1  10   6       85.78       94.53     41.44 o 
   0  10   6       34.06       45.75     28.81 o 
   1  10   6       97.61      124.62     35.43 o 
   2  10   6       93.60       96.31     36.81 o 
   3  10   6       12.99       38.64     36.44 o 
  -8  11   6       53.96      121.59     51.38 o 
  -6  11   6        7.58        0.00     40.76 o 
  -5  11   6        0.06        0.00     38.36 o 
  -4  11   6        3.55       38.02     39.05 o 
  -3  11   6      102.51      138.72     43.16 o 
  -2  11   6      142.43      204.82     51.38 o 
  -1  11   6       59.68       72.27     43.16 o 
   0  11   6        2.61       58.57     48.64 o 
   1  11   6        0.04        0.00     32.90 o 
   2  11   6        6.79       30.65     38.51 o 
  -7  12   6        5.72        0.00     41.44 o 
  -6  12   6        3.79        0.00     39.39 o 
  -5  12   6       18.56       70.90     42.47 o 
  -4  12   6       79.15       68.16     45.90 o 
  -3  12   6       46.92       41.10     45.21 o 
  -2  12   6        0.16        0.00     40.07 o 
  -1  12   6       17.64       36.31     43.50 o 
   0  12   6       39.83       27.06     47.61 o 
  -1 -13   7        0.67        8.22     43.16 o 
   0 -13   7        5.93       23.98     41.10 o 
   2 -13   7      108.08      116.45     50.01 o 
   3 -13   7        3.67       22.26     44.53 o 
   4 -13   7       17.17        0.00     43.16 o 
   5 -13   7        4.94       37.33     44.53 o 
  -3 -12   7       21.96       13.70     43.84 o 
  -2 -12   7       16.88        8.91     42.81 o 
  -1 -12   7        1.89        0.00     41.79 o 
   0 -12   7      144.01      165.09     46.92 o 
   1 -12   7       51.64       71.59     39.39 o 
   2 -12   7       14.24       30.14     41.10 o 
   3 -12   7       33.69       28.43     38.02 o 
   4 -12   7       26.46       21.58     41.44 o 
   5 -12   7       45.79       49.40     26.47 o 
   6 -12   7       38.45       55.83     35.62 o 
   7 -12   7        2.40       30.48     31.17 o 
  -4 -11   7       33.14       18.15     40.76 o 
  -3 -11   7        4.79        0.00     27.41 o 
  -2 -11   7        0.03        0.00     37.33 o 
  -1 -11   7        0.78       18.50     40.07 o 
   0 -11   7       79.14       81.18     46.24 o 
   1 -11   7      115.57      133.58     42.13 o 
   2 -11   7       36.82       75.01     40.76 o 
   3 -11   7       13.95       31.51     32.54 o 
   4 -11   7        1.83       12.04     21.55 o 
   5 -11   7       11.48        3.72     21.56 o 
   6 -11   7       27.09       36.31     32.20 o 
   7 -11   7       26.59       17.47     34.59 o 
  -5 -10   7        6.65        6.17     44.53 o 
  -4 -10   7       11.37       28.47     27.55 o 
  -3 -10   7       42.13       56.22     28.80 o 
  -2 -10   7       99.25      113.71     46.58 o 
  -1 -10   7      166.06      228.46     45.55 o 
   0 -10   7       86.71      123.30     43.84 o 
   1 -10   7        4.13        0.00     32.20 o 
   2 -10   7      117.57      112.22     21.80 o 
   3 -10   7       53.17       88.16     22.14 o 
   4 -10   7      115.93       99.90     23.68 o 
   5 -10   7       77.17       88.43     24.27 o 
   6 -10   7       51.51       43.16     33.57 o 
   7 -10   7        0.18        0.00     26.37 o 
   8 -10   7      120.58      101.38     36.99 o 
  -6  -9   7        5.06       10.62     45.21 o 
  -5  -9   7        2.57        0.00     26.52 o 
  -4  -9   7        7.12        0.00     24.34 o 
  -3  -9   7       11.68       17.25     22.38 o 
  -2  -9   7        8.67        0.00     31.85 o 
  -1  -9   7        2.15        0.00     33.91 o 
   0  -9   7      178.72      269.56     47.95 o 
   1  -9   7      193.46      236.67     24.22 o 
   2  -9   7        5.93        5.49     17.35 o 
   3  -9   7        0.20        8.17     16.86 o 
   4  -9   7        0.22       11.63     17.77 o 
   5  -9   7        8.14       34.25     25.35 o 
   6  -9   7      174.60      207.90     40.76 o 
   7  -9   7      102.02       99.67     32.88 o 
   8  -9   7       13.13        2.06     28.09 o 
  -7  -8   7       25.87        0.00     51.72 o 
  -6  -8   7        9.64        0.00     42.13 o 
  -5  -8   7      114.39      101.11     28.22 o 
  -4  -8   7       48.81       70.73     24.51 o 
  -3  -8   7       33.25       60.65     21.99 o 
  -2  -8   7       54.24       44.87     37.33 o 
  -1  -8   7      201.92      215.78     41.44 o 
   0  -8   7       41.13       59.22     19.18 o 
   1  -8   7      102.30      143.74     19.33 o 
   2  -8   7        0.91        1.64     16.05 o 
   3  -8   7      332.07      382.92     29.06 o 
   4  -8   7      327.74      363.58     28.36 o 
   5  -8   7      328.86      336.00     43.84 o 
   6  -8   7        0.23        0.00     27.74 o 
   7  -8   7       68.64       38.36     30.48 o 
   8  -8   7        0.87        0.00     27.40 o 
   9  -8   7       30.73       45.21     31.51 o 
  -8  -7   7        1.37       12.33     40.42 o 
  -7  -7   7       22.45       33.57     41.10 o 
  -6  -7   7      149.50      163.18     29.90 o 
  -5  -7   7       63.74       29.46     29.46 o 
  -4  -7   7       76.49       44.07     19.79 o 
  -3  -7   7       33.01       24.72     20.24 o 
  -2  -7   7       21.53       29.86     17.76 o 
  -1  -7   7       99.00      133.74     17.27 o 
   0  -7   7      117.80      158.40     19.52 o 
   1  -7   7      282.57      348.78     24.44 o 
   2  -7   7      257.01      322.39     24.96 o 
   3  -7   7       14.34        3.68     14.99 o 
   4  -7   7      204.22      147.06     20.71 o 
   5  -7   7      131.08      182.22     33.91 o 
   6  -7   7        5.16       13.02     26.37 o 
   7  -7   7       37.09       21.58     29.11 o 
   8  -7   7       57.50       28.09     28.77 o 
   9  -7   7        0.01       15.76     32.88 o 
  -8  -6   7       14.92       63.71     42.13 o 
  -7  -6   7       37.19       33.17     26.59 o 
  -6  -6   7       31.19       48.51     22.95 o 
  -5  -6   7      253.45      274.20     26.58 o 
  -4  -6   7      757.94      791.61     38.71 o 
  -3  -6   7       22.20       25.87     10.95 o 
  -2  -6   7        2.17        4.71     10.19 o 
  -1  -6   7      148.40      159.61     22.43 o 
   0  -6   7      175.00      165.54     25.52 o 
   1  -6   7       99.65      111.49     17.13 o 
   2  -6   7       77.67       72.43     15.25 o 
   3  -6   7      179.82      250.12     21.49 o 
   4  -6   7      366.90      413.14     27.40 o 
   5  -6   7       18.86       49.66     25.35 o 
   6  -6   7      114.89      103.78     29.80 o 
   7  -6   7        0.51        0.00     24.32 o 
   8  -6   7      216.76      177.42     41.10 o 
   9  -6   7      130.50       92.14     38.36 o 
  -9  -5   7        3.53        0.00     40.07 o 
  -8  -5   7        0.30        4.11     37.68 o 
  -7  -5   7        1.65       22.70     25.51 o 
  -6  -5   7      357.34      360.17     29.38 o 
  -5  -5   7      505.67      490.48     29.87 o 
  -4  -5   7        1.84        0.00     17.06 o 
  -3  -5   7      636.04      655.84     22.72 o 
  -2  -5   7      305.30      313.71     16.08 o 
  -1  -5   7      559.09      590.96     27.47 o 
   0  -5   7      595.98      620.73     28.36 o 
   1  -5   7      138.08      208.43     26.89 o 
   2  -5   7       58.11       88.79     22.78 o 
   3  -5   7      130.00      115.66     16.46 o 
   4  -5   7      477.71      490.24     28.77 o 
   5  -5   7      152.82      176.74     33.57 o 
   6  -5   7       17.70       61.99     28.43 o 
   7  -5   7       52.57       82.20     32.88 o 
   8  -5   7       63.42       42.47     33.57 o 
   9  -5   7       37.06       43.16     36.31 o 
  -9  -4   7        3.00       21.24     40.07 o 
  -8  -4   7        0.17        5.29     30.14 o 
  -7  -4   7       49.37       24.64     22.84 o 
  -6  -4   7        0.82        0.00     23.98 o 
  -5  -4   7      192.07      186.76     20.48 o 
  -4  -4   7      477.24      452.41     25.52 o 
  -3  -4   7      680.57      653.96     28.52 o 
  -2  -4   7      428.05      395.14     55.66 o 
  -1  -4   7       49.34       29.92     11.20 o 
   0  -4   7      199.75      262.22     19.55 o 
   1  -4   7      171.24      276.62     33.05 o 
   2  -4   7      780.24      954.68     51.38 o 
   3  -4   7      825.74      905.16    100.70 o 
   4  -4   7       43.30       40.12     13.43 o 
   5  -4   7      101.80       78.09     26.03 o 
   6  -4   7       17.13       40.07     23.98 o 
   7  -4   7       91.87      115.77     32.54 o 
   8  -4   7      234.99      170.57     42.47 o 
   9  -4   7       33.62       10.28     33.91 o 
  -9  -3   7       20.13       19.52     32.54 o 
  -8  -3   7       37.41       78.61     26.33 o 
  -7  -3   7       61.78       73.40     22.73 o 
  -6  -3   7       95.82      111.95     23.98 o 
  -5  -3   7       88.45       84.26     26.37 o 
  -4  -3   7       21.67       34.62     12.42 o 
  -3  -3   7      254.12      253.65     19.85 o 
  -2  -3   7      880.35      786.15     30.62 o 
  -1  -3   7      691.83      618.83     26.24 o 
   0  -3   7      832.81      728.58     28.45 o 
   1  -3   7      544.04      587.67     26.01 o 
   2  -3   7      145.85      119.71     14.77 o 
   3  -3   7      222.42      277.42     18.12 o 
   4  -3   7      490.95      578.16     46.58 o 
   5  -3   7      130.98      243.87     35.62 o 
   6  -3   7       80.36       86.66     32.20 o 
   7  -3   7       50.11       18.84     30.14 o 
   8  -3   7       78.66       69.53     33.91 o 
   9  -3   7       13.76       30.83     38.70 o 
 -10  -2   7       30.96       47.27     35.62 o 
  -9  -2   7       52.59       73.21     26.37 o 
  -8  -2   7        0.06       35.50     21.76 o 
  -7  -2   7      107.96      129.68     20.82 o 
  -6  -2   7      244.80      270.19     23.04 o 
  -5  -2   7      474.24      444.47     25.81 o 
  -4  -2   7      537.00      477.46     38.70 o 
  -3  -2   7      406.69      325.75     21.11 o 
  -2  -2   7       74.81       67.01     12.16 o 
  -1  -2   7       23.44       18.86      9.68 o 
   0  -2   7      380.54      390.86     21.43 o 
   1  -2   7     1236.56     1299.62     37.16 o 
   2  -2   7     1387.99     1334.29     41.62 o 
   3  -2   7     1608.44     1508.21     58.57 o 
   4  -2   7      240.06      175.02     28.77 o 
   5  -2   7      150.65      180.16     31.85 o 
   6  -2   7      275.34      251.06     38.02 o 
   7  -2   7       59.49       57.54     30.48 o 
   8  -2   7        9.03       32.88     30.83 o 
   9  -2   7        9.89       26.03     34.59 o 
 -10  -1   7        1.33       25.00     38.02 o 
  -9  -1   7       31.05       35.82     24.52 o 
  -8  -1   7      128.21      131.18     31.85 o 
  -7  -1   7        7.46        0.00     23.98 o 
  -6  -1   7      171.55      105.49     29.80 o 
  -5  -1   7       22.04        0.00     18.50 o 
  -4  -1   7      197.91      151.39     25.00 o 
  -3  -1   7      465.02      421.65     23.35 o 
  -2  -1   7      844.89      746.68     29.18 o 
  -1  -1   7     1757.45     1669.89     62.34 o 
   0  -1   7       19.34        0.00      8.05 o 
   1  -1   7       50.61       25.91     11.21 o 
   2  -1   7      133.28      112.08     13.78 o 
   3  -1   7      170.47      182.16     16.87 o 
   4  -1   7      846.31      918.62     56.86 o 
   5  -1   7      506.76      566.17     48.64 o 
   6  -1   7        7.40        0.00     21.92 o 
   7  -1   7        4.65        1.03     28.09 o 
   8  -1   7       29.47       64.39     35.62 o 
   9  -1   7       19.77       40.01     30.52 o 
 -10   0   7       30.50        0.00     40.07 o 
  -9   0   7       56.54       75.01     37.68 o 
  -8   0   7        0.02       21.92     28.09 o 
  -7   0   7      140.12      159.95     32.20 o 
  -6   0   7      325.47      387.72     40.76 o 
  -5   0   7      147.41      194.89     30.14 o 
  -4   0   7      302.56      341.83     33.22 o 
  -3   0   7      107.76      113.08     15.93 o 
  -2   0   7      621.29      551.56     67.65 o 
  -1   0   7      972.22      973.78     32.94 o 
   0   0   7      575.11      566.52     49.84 o 
   1   0   7     1884.41     1943.78     32.31 o 
   2   0   7     1768.61     1672.62     52.69 o 
   3   0   7       81.79       48.64     10.14 o 
   4   0   7      201.54      139.79     19.00 o 
   5   0   7       51.90       18.93     18.33 o 
   6   0   7      190.35      171.33     25.73 o 
   7   0   7      199.56      159.35     27.70 o 
   8   0   7       32.32       51.78     26.70 o 
   9   0   7        0.09        8.81     31.01 o 
 -11   1   7        0.08        0.00     34.25 o 
 -10   1   7       14.46       16.78     44.87 o 
  -9   1   7       23.38       73.30     42.13 o 
  -8   1   7       14.59        6.17     29.11 o 
  -7   1   7        5.27       10.96     24.32 o 
  -6   1   7        1.13        0.00     25.35 o 
  -5   1   7      453.99      367.86     38.02 o 
  -4   1   7      231.43      209.62     30.83 o 
  -3   1   7      447.15      352.26     22.49 o 
  -2   1   7      778.42      755.26     31.35 o 
  -1   1   7      295.43      308.34     20.95 o 
   0   1   7       44.50       57.88     13.87 o 
   1   1   7        3.05       11.97      8.47 o 
   2   1   7      711.68      652.78     22.02 o 
   3   1   7      845.23      816.43     25.11 o 
   4   1   7      127.49      175.63     20.33 o 
   5   1   7      284.06      289.82     39.56 o 
   6   1   7      400.90      417.69     33.30 o 
   7   1   7       36.90       30.10     23.37 o 
   8   1   7       31.51       67.58     27.31 o 
 -10   2   7      113.11      113.71     47.27 o 
  -9   2   7        8.91       33.57     36.65 o 
  -8   2   7       46.09       54.46     37.68 o 
  -7   2   7       56.05       62.68     31.85 o 
  -6   2   7      615.68      638.44     53.43 o 
  -5   2   7      167.33      252.43     35.28 o 
  -4   2   7       57.88      105.49     26.37 o 
  -3   2   7        6.44        6.35     10.89 o 
  -2   2   7      870.54      796.04     93.68 o 
  -1   2   7      255.62      295.21     21.99 o 
   0   2   7      122.07      118.92     11.93 o 
   1   2   7     1261.51     1180.33     28.81 o 
   2   2   7     1416.21     1410.21     32.76 o 
   3   2   7        0.05        9.71     11.57 o 
   4   2   7       45.55       46.55     16.83 o 
   5   2   7      157.25      151.42     22.99 o 
   6   2   7       22.80       45.89     21.11 o 
   7   2   7      191.20      173.00     28.70 o 
   8   2   7       66.82       87.94     29.05 o 
 -10   3   7       13.79       18.84     44.87 o 
  -9   3   7       95.48      145.57     48.64 o 
  -8   3   7      474.66      594.94     59.25 o 
  -7   3   7      196.25      242.16     48.29 o 
  -6   3   7      188.86      220.92     43.16 o 
  -5   3   7      122.49      128.78     34.94 o 
  -4   3   7      611.18      570.97     48.98 o 
  -3   3   7      837.64      704.98     37.33 o 
  -2   3   7      221.03      251.23     22.26 o 
  -1   3   7       55.95       35.82     13.40 o 
   0   3   7       60.86       38.17     11.03 o 
   1   3   7      490.57      486.82     21.23 o 
   2   3   7      872.54      857.64     27.53 o 
   3   3   7      491.67      515.95     23.07 o 
   4   3   7       18.91       29.77     30.65 o 
   5   3   7        2.06        0.00     18.93 o 
   6   3   7       70.34       60.05     22.62 o 
   7   3   7       19.45       18.24     24.09 o 
   8   3   7       39.38       42.47     45.55 o 
 -10   4   7       61.86      114.06     50.35 o 
  -9   4   7       40.13       56.86     43.84 o 
  -8   4   7      103.75      144.20     43.50 o 
  -7   4   7      300.88      406.56     52.40 o 
  -6   4   7      276.56      333.26     45.90 o 
  -5   4   7      173.52      222.63     37.68 o 
  -4   4   7      212.62      310.32     41.79 o 
  -3   4   7       26.82       31.17     26.37 o 
  -2   4   7      728.28      756.96     35.08 o 
  -1   4   7      960.74      993.32     62.17 o 
   0   4   7     1004.46     1031.12     30.48 o 
   1   4   7      501.67      462.23     22.75 o 
   2   4   7       96.17       84.94     13.38 o 
   3   4   7       62.00       66.10     14.40 o 
   4   4   7      224.76      235.12     25.40 o 
   5   4   7      202.54      251.39     28.63 o 
   6   4   7      129.75      174.93     29.40 o 
   7   4   7       50.98       50.69     45.21 o 
 -10   5   7       35.59       74.33     48.64 o 
  -9   5   7      185.97      188.04     49.66 o 
  -8   5   7      126.59      173.65     47.95 o 
  -7   5   7       10.59        0.34     38.02 o 
  -6   5   7      111.89      107.89     36.99 o 
  -4   5   7      341.04      344.57     42.81 o 
  -3   5   7      870.58      777.16     57.20 o 
  -2   5   7      191.13      167.79     20.87 o 
  -1   5   7        8.93       22.89     15.06 o 
   0   5   7      941.85     1013.95     32.44 o 
   1   5   7      538.01      508.95     24.25 o 
   2   5   7      345.26      360.71     21.77 o 
   3   5   7      318.64      338.53     22.85 o 
   4   5   7       23.68       35.77     19.32 o 
   5   5   7        9.60       22.95     22.52 o 
   6   5   7        7.80        7.19     41.10 o 
   7   5   7       24.77       16.10     43.50 o 
 -10   6   7        1.51       22.26     43.84 o 
  -9   6   7       20.20       37.68     40.42 o 
  -8   6   7      134.01      184.61     50.35 o 
  -7   6   7      127.41      170.23     43.50 o 
  -6   6   7       36.52       26.37     35.28 o 
  -5   6   7       30.72       48.29     30.83 o 
  -4   6   7        1.54        0.00     26.37 o 
  -3   6   7      111.57      134.61     37.33 o 
  -2   6   7     1445.74     1495.35     52.47 o 
  -1   6   7     1814.59     1887.24     56.52 o 
   0   6   7      178.65      186.88     18.81 o 
   1   6   7        6.86        2.20     12.88 o 
   2   6   7        1.49        0.00     14.30 o 
   3   6   7       68.68       57.67     16.84 o 
   4   6   7      266.74      232.57     47.95 o 
   5   6   7      274.46      273.32     53.77 o 
   6   6   7       58.83      102.07     52.40 o 
 -10   7   7       33.97      123.99     57.20 o 
  -9   7   7       36.59       17.47     47.27 o 
  -8   7   7        0.14        0.00     39.05 o 
  -7   7   7        5.34       14.04     38.02 o 
  -6   7   7      120.54      134.26     41.79 o 
  -5   7   7      146.26      171.94     43.84 o 
  -4   7   7      144.45      187.01     41.10 o 
  -3   7   7      107.33       68.84     33.57 o 
  -2   7   7        6.75        0.00     31.17 o 
  -1   7   7        9.86       10.85     17.18 o 
   0   7   7      242.37      213.66     21.42 o 
   1   7   7      393.49      438.86     38.13 o 
   2   7   7      148.33      181.49     21.23 o 
   3   7   7       64.48       68.23     28.63 o 
   4   7   7       54.53       10.28     42.47 o 
   5   7   7       75.02      109.26     49.66 o 
 -10   8   7        6.98        0.00     46.58 o 
  -9   8   7       14.01       10.28     45.90 o 
  -8   8   7      137.45      149.34     46.92 o 
  -7   8   7       83.41      180.50     47.27 o 
  -6   8   7       76.95       52.06     41.79 o 
  -5   8   7        0.11        0.00     37.68 o 
  -4   8   7       48.08       95.56     37.68 o 
  -3   8   7      143.88      137.00     40.07 o 
  -2   8   7       28.90       39.05     34.25 o 
  -1   8   7       44.80       45.55     34.94 o 
   0   8   7      485.01      480.24     29.10 o 
   1   8   7        2.94        0.00     17.41 o 
   2   8   7      117.09      141.04     57.54 o 
   3   8   7      100.37       82.89     43.16 o 
   4   8   7       57.37       48.29     50.01 o 
  -9   9   7       41.20       69.19     52.40 o 
  -8   9   7       21.87       17.47     44.53 o 
  -7   9   7       62.93       89.40     47.61 o 
  -6   9   7      124.16      190.09     47.61 o 
  -5   9   7      144.44      222.63     53.43 o 
  -4   9   7       17.92      109.26     39.73 o 
  -3   9   7        3.68        0.00     33.57 o 
  -1   9   7        3.07       25.69     39.73 o 
   0   9   7       59.87       80.90     30.23 o 
   1   9   7      161.07      146.48     32.18 o 
   2   9   7       27.72       41.36     32.49 o 
   3   9   7        0.21        0.00     47.95 o 
  -8  10   7       89.34       83.23     52.75 o 
  -7  10   7      123.04      162.69     54.46 o 
  -6  10   7       25.63       28.43     38.70 o 
  -5  10   7        1.43        9.59     41.79 o 
  -4  10   7       85.42      110.29     44.53 o 
  -3  10   7       43.49       78.09     36.99 o 
  -2  10   7       30.19       15.76     38.70 o 
  -1  10   7       26.78       49.32     45.21 o 
   0  10   7       19.40       45.44     32.33 o 
   1  10   7        0.49        5.81     34.76 o 
   2  10   7       28.65       42.35     36.67 o 
  -7  11   7       20.64       44.53     48.98 o 
  -6  11   7       63.38       60.28     43.50 o 
  -5  11   7      138.27      118.51     46.58 o 
  -4  11   7       97.38       88.37     45.21 o 
  -3  11   7        4.15        6.85     43.84 o 
  -2  11   7       34.20       37.68     43.50 o 
  -1  11   7       72.87       93.16     47.61 o 
   0  11   7       74.96      148.65     59.25 o 
   1  11   7       17.57       41.99     37.59 o 
  -5  12   7        1.81       25.35     44.18 o 
  -4  12   7       78.92       87.34     43.16 o 
  -3  12   7      131.95      196.94     54.80 o 
  -2  12   7       87.65      143.86     51.38 o 
   0 -13   8       11.14        0.00     44.53 o 
   1 -13   8        0.18       25.00     50.69 o 
   2 -13   8       38.37       57.20     48.29 o 
   3 -13   8       19.99        9.93     47.61 o 
   4 -13   8       12.36       10.62     43.50 o 
  -2 -12   8        3.04        2.74     41.79 o 
  -1 -12   8        7.23       10.28     43.50 o 
   0 -12   8       78.32      133.92     46.58 o 
   1 -12   8       77.26      150.02     51.38 o 
   2 -12   8       22.77       29.80     45.55 o 
   3 -12   8        0.41        0.00     41.44 o 
   4 -12   8       22.92       34.25     42.47 o 
   5 -12   8        4.22        0.00     36.31 o 
   6 -12   8        2.73        3.43     35.62 o 
  -4 -11   8        6.78        0.00     39.73 o 
  -3 -11   8       16.88       50.35     41.44 o 
  -2 -11   8       23.95        0.00     45.55 o 
  -1 -11   8       47.05       44.53     43.84 o 
   0 -11   8        2.43        0.00     39.73 o 
   1 -11   8        9.27       50.69     41.10 o 
   2 -11   8       33.97       55.14     45.21 o 
   3 -11   8       45.32       81.18     44.53 o 
   4 -11   8       34.35       49.13     24.88 o 
   5 -11   8        0.66       44.53     35.62 o 
   6 -11   8        4.97        0.00     28.09 o 
   7 -11   8        0.25        5.48     31.85 o 
  -5 -10   8       14.85       33.57     42.81 o 
  -4 -10   8        1.68        0.00     37.33 o 
  -3 -10   8       11.43        5.48     34.94 o 
  -2 -10   8       62.68      110.63     48.98 o 
  -1 -10   8       87.79       88.71     41.44 o 
   0 -10   8       52.41       59.25     39.73 o 
   1 -10   8       35.01       23.29     35.96 o 
   2 -10   8       38.18       34.36     21.38 o 
   3 -10   8      106.62      110.96     24.37 o 
   4 -10   8        9.09       19.62     20.57 o 
   5 -10   8       79.08       85.97     33.22 o 
   6 -10   8       28.10       21.24     32.54 o 
   7 -10   8       34.46       13.70     30.48 o 
  -6  -9   8        0.34       10.96     37.33 o 
  -5  -9   8        0.25        0.00     38.36 o 
  -4  -9   8       15.33        8.56     36.65 o 
  -3  -9   8      126.11      147.62     43.84 o 
  -2  -9   8       59.21       59.60     38.36 o 
  -1  -9   8       22.81        8.91     36.99 o 
   0  -9   8       66.61       43.16     36.99 o 
   1  -9   8        1.08        4.54     16.60 o 
   2  -9   8        9.89       31.25     20.57 o 
   3  -9   8      338.26      382.16     32.56 o 
   4  -9   8      199.32      171.64     24.29 o 
   5  -9   8       44.08       45.21     32.54 o 
   6  -9   8       18.93        8.91     29.11 o 
   7  -9   8       58.14       47.95     31.85 o 
   8  -9   8        5.65        0.00     32.54 o 
  -7  -8   8       28.37       20.89     42.47 o 
  -6  -8   8       18.16       70.21     44.18 o 
  -5  -8   8        2.56        0.00     36.65 o 
  -4  -8   8       34.06       71.93     40.07 o 
  -3  -8   8        0.48       19.18     34.59 o 
  -2  -8   8      466.87      532.95     55.49 o 
  -1  -8   8      604.98      640.84     58.57 o 
   0  -8   8        1.07        2.97     14.88 o 
   1  -8   8        0.91       16.68     15.71 o 
   2  -8   8      101.51       86.64     20.68 o 
   3  -8   8        1.49        0.67     17.90 o 
   4  -8   8        1.76       15.24     18.65 o 
   5  -8   8      191.93      295.59     45.55 o 
   6  -8   8      228.20      217.84     39.73 o 
   7  -8   8       22.13        7.88     29.80 o 
   8  -8   8       23.93       19.18     32.20 o 
  -7  -7   8        2.07        0.00     41.10 o 
  -6  -7   8        0.71       24.66     34.59 o 
  -5  -7   8        3.29       23.98     34.59 o 
  -4  -7   8       16.27       13.36     34.25 o 
  -3  -7   8      287.43      352.10     50.01 o 
  -2  -7   8      265.04      259.62     37.68 o 
  -1  -7   8      135.83      121.67     18.23 o 
   0  -7   8      547.74      546.17     30.86 o 
   1  -7   8      302.60      240.41     22.80 o 
   2  -7   8      106.85      100.92     18.53 o 
   3  -7   8      200.24      223.28     24.33 o 
   4  -7   8      160.29      157.75     29.28 o 
   5  -7   8       28.22       19.52     25.35 o 
   6  -7   8        5.29        0.00     27.40 o 
   7  -7   8      160.08      165.78     37.68 o 
   8  -7   8      107.24       51.38     37.33 o 
   9  -7   8       48.96       79.81     41.10 o 
  -8  -6   8       13.92       41.10     43.84 o 
  -7  -6   8       12.81       11.30     34.25 o 
  -6  -6   8       32.11       31.51     35.62 o 
  -5  -6   8       13.94       16.44     29.46 o 
  -4  -6   8        0.80        6.17     30.83 o 
  -3  -6   8        0.75        0.00     17.30 o 
  -2  -6   8      303.13      276.41     26.37 o 
  -1  -6   8      890.08      893.59     36.96 o 
   0  -6   8      374.63      438.27     27.16 o 
   1  -6   8       12.70        3.73     12.22 o 
   2  -6   8      388.40      446.99     28.02 o 
   3  -6   8      376.47      293.86     24.70 o 
   4  -6   8      108.66      106.99     19.16 o 
   5  -6   8       62.67       63.36     29.80 o 
   6  -6   8      152.55      132.89     36.99 o 
   7  -6   8      119.30      118.51     39.39 o 
   8  -6   8        0.15       23.29     35.62 o 
   9  -6   8       55.68       89.40     40.76 o 
  -8  -5   8        1.39        0.00     32.88 o 
  -7  -5   8        0.37        0.00     34.59 o 
  -6  -5   8       85.34       63.36     33.91 o 
  -5  -5   8       70.42       68.50     32.54 o 
  -4  -5   8       31.51       29.11     29.11 o 
  -3  -5   8      137.37      150.08     18.63 o 
  -2  -5   8      155.57      114.40     27.06 o 
  -1  -5   8       33.90       20.93     22.43 o 
   0  -5   8      450.64      437.71     40.76 o 
   1  -5   8      613.22      681.78     31.68 o 
   2  -5   8      285.57      357.88     24.46 o 
   3  -5   8       17.29       58.34     15.90 o 
   4  -5   8       19.92       21.58     22.26 o 
   5  -5   8        0.27        0.00     21.58 o 
   6  -5   8       58.67       41.10     30.83 o 
   7  -5   8      345.72      308.60     51.03 o 
   8  -5   8      219.26      192.49     48.29 o 
   9  -5   8        6.12       28.09     41.44 o 
  -9  -4   8        4.12       33.91     36.99 o 
  -8  -4   8       15.18       68.84     39.05 o 
  -7  -4   8      160.88      133.92     35.62 o 
  -6  -4   8       43.57       49.32     30.14 o 
  -5  -4   8       61.20       60.28     30.83 o 
  -4  -4   8      157.20      144.88     32.54 o 
  -3  -4   8      385.70      440.80     40.07 o 
  -2  -4   8      612.97      587.21     28.71 o 
  -1  -4   8      481.28      566.01     29.10 o 
   0  -4   8      104.36      102.27     15.58 o 
   1  -4   8       39.04        9.73     11.60 o 
   2  -4   8      575.82      653.97     35.11 o 
   3  -4   8      889.39      956.45     35.72 o 
   4  -4   8      219.49      282.23     38.36 o 
   5  -4   8      109.91      166.80     34.25 o 
   6  -4   8       21.03       28.09     25.35 o 
   7  -4   8       27.29        0.00     28.09 o 
   8  -4   8       81.70       92.48     39.39 o 
   9  -4   8       30.99       25.00     40.76 o 
  -9  -3   8        0.78        0.00     35.96 o 
  -8  -3   8        2.19        0.00     34.25 o 
  -7  -3   8       13.76        0.00     29.11 o 
  -6  -3   8       93.42       69.19     29.11 o 
  -5  -3   8       56.51       38.02     20.89 o 
  -4  -3   8       38.67       41.11     17.47 o 
  -3  -3   8       28.87       18.51     13.24 o 
  -2  -3   8       11.47       15.70     11.68 o 
  -1  -3   8       14.03       17.29     10.51 o 
   0  -3   8      284.03      316.62     50.01 o 
   1  -3   8     1060.13     1119.49     36.09 o 
   2  -3   8      239.14      279.05     21.58 o 
   3  -3   8        0.29        0.00     12.67 o 
   4  -3   8       22.55       19.18     19.87 o 
   5  -3   8       21.88       30.14     26.03 o 
   6  -3   8      144.57      204.14     38.02 o 
   7  -3   8       92.91       81.86     35.62 o 
   8  -3   8       14.79        0.00     33.57 o 
   9  -3   8        0.08       20.89     38.36 o 
 -10  -2   8        4.17        0.00     33.91 o 
  -9  -2   8       30.06       24.32     26.72 o 
  -8  -2   8       71.99       70.56     38.36 o 
  -7  -2   8        8.12        5.48     25.69 o 
  -6  -2   8        1.67       42.47     24.32 o 
  -5  -2   8        8.33        9.59     22.95 o 
  -4  -2   8      404.72      351.54     24.37 o 
  -3  -2   8     1201.70     1222.16     41.96 o 
  -2  -2   8     1139.73     1107.01     38.74 o 
  -1  -2   8      318.29      290.68     20.34 o 
   0  -2   8       15.52       34.56     11.00 o 
   1  -2   8     1087.87     1159.74     37.60 o 
   2  -2   8      395.47      447.55     23.50 o 
   3  -2   8      318.48      384.51     42.30 o 
   4  -2   8      522.90      639.13     52.06 o 
   5  -2   8       36.88       67.13     27.06 o 
   6  -2   8        4.08        5.48     29.11 o 
   7  -2   8       17.20        7.88     32.88 o 
   8  -2   8        5.93       30.83     33.91 o 
   9  -2   8       46.45       68.50     43.50 o 
 -10  -1   8        4.05       35.62     37.68 o 
  -9  -1   8        2.81       13.70     30.14 o 
  -8  -1   8        7.71       29.46     28.77 o 
  -7  -1   8       50.78       68.16     27.40 o 
  -6  -1   8       76.34       59.60     25.00 o 
  -5  -1   8        3.11        6.85     22.61 o 
  -4  -1   8      261.84      220.81     21.36 o 
  -3  -1   8      134.83      158.37     17.86 o 
  -2  -1   8        3.43        0.00     10.20 o 
  -1  -1   8      143.14      120.65     14.65 o 
   0  -1   8     1094.68     1158.08     48.29 o 
   1  -1   8      188.99      171.46     26.54 o 
   2  -1   8       14.55        0.00      9.02 o 
   3  -1   8       28.73       14.61     10.91 o 
   4  -1   8        6.42        5.75     21.75 o 
   5  -1   8      521.46      607.96     55.14 o 
   6  -1   8      145.15      188.72     39.05 o 
   7  -1   8       19.15       31.79     24.19 o 
   8  -1   8        5.44       75.42     59.08 o 
 -10   0   8       13.40       25.00     42.81 o 
  -9   0   8      103.69       90.08     36.65 o 
  -8   0   8      146.44      175.02     37.68 o 
  -7   0   8       14.34       25.35     27.74 o 
  -6   0   8       38.34       55.83     27.74 o 
  -5   0   8       24.43       39.73     21.58 o 
  -4   0   8      849.71      716.59     32.94 o 
  -3   0   8      727.94      730.70     32.17 o 
  -2   0   8      285.30      225.49     30.31 o 
  -1   0   8       21.24       22.17     10.97 o 
   0   0   8       18.30        9.97     10.94 o 
   1   0   8      283.76      250.95     23.80 o 
   2   0   8      732.84      725.31     23.07 o 
   3   0   8      235.04      222.32     15.59 o 
   4   0   8       90.26      110.60     18.77 o 
   5   0   8      384.69      418.03     32.41 o 
   6   0   8       11.53        0.00     21.12 o 
   7   0   8       78.99       94.81     27.74 o 
   8   0   8       15.90       24.57     29.08 o 
 -10   1   8        0.03       10.96     43.84 o 
  -9   1   8        0.37        0.00     41.10 o 
  -8   1   8        1.31        0.00     32.54 o 
  -7   1   8       15.21       15.41     30.48 o 
  -6   1   8      642.14      658.31     51.72 o 
  -5   1   8      263.72      302.78     39.05 o 
  -4   1   8       15.50        0.00     19.18 o 
  -3   1   8      437.74      409.38     26.14 o 
  -2   1   8      878.65      769.35     33.98 o 
  -1   1   8       60.72       43.14     12.92 o 
   0   1   8      400.41      390.75     33.57 o 
   1   1   8     1057.68      998.41     26.43 o 
   2   1   8        1.07        7.89      9.54 o 
   3   1   8       20.68       52.35     12.84 o 
   4   1   8       44.73       70.68     18.39 o 
   5   1   8      117.56      130.30     23.48 o 
   6   1   8      270.55      235.33     29.54 o 
   7   1   8       35.39       11.96     23.37 o 
   8   1   8        0.05        0.00     26.49 o 
 -10   2   8       29.19       40.07     44.53 o 
  -9   2   8       30.83       57.20     41.10 o 
  -8   2   8      178.60      144.88     45.55 o 
  -7   2   8      155.24      150.71     40.42 o 
  -6   2   8       13.59        0.00     30.48 o 
  -5   2   8      411.68      432.59     45.21 o 
  -4   2   8     1253.85     1210.78     67.47 o 
  -3   2   8      624.27      614.96     32.67 o 
  -2   2   8       33.74       38.16     12.85 o 
  -1   2   8        0.00       10.51     12.36 o 
   0   2   8      366.84      336.32     17.35 o 
   1   2   8     1035.93      968.66     32.30 o 
   2   2   8      739.41      686.00     25.74 o 
   3   2   8      202.87      189.04     17.29 o 
   4   2   8       75.78      118.20     30.83 o 
   5   2   8       23.59       21.31     18.85 o 
   6   2   8        8.74        3.26     20.86 o 
   7   2   8       43.44       62.91     25.58 o 
 -10   3   8        5.75        0.00     45.55 o 
  -9   3   8       10.01        0.00     41.79 o 
  -8   3   8       25.69       38.02     43.50 o 
  -7   3   8      153.80      175.37     46.24 o 
  -6   3   8      252.47      346.96     51.03 o 
  -5   3   8      163.02      232.91     43.50 o 
  -4   3   8       20.68        0.00     30.83 o 
  -3   3   8      469.75      548.08     33.71 o 
  -2   3   8      949.02     1000.15     41.17 o 
  -1   3   8      639.23      725.19     34.99 o 
   0   3   8      751.11      756.85     36.06 o 
   1   3   8      300.63      292.44     21.46 o 
   2   3   8      143.16      121.50     15.34 o 
   3   3   8      219.53      242.91     19.56 o 
   4   3   8      146.45      166.30     25.26 o 
   5   3   8      189.61      209.76     44.01 o 
   6   3   8       45.77       45.12     23.25 o 
   7   3   8       94.40      108.71     30.93 o 
 -10   4   8       19.29        9.93     49.66 o 
  -9   4   8        8.88       19.18     43.50 o 
  -8   4   8        0.53       24.32     37.68 o 
  -7   4   8        0.48        0.00     35.96 o 
  -6   4   8        5.47        0.00     31.85 o 
  -5   4   8      138.50      199.68     39.73 o 
  -4   4   8     1037.35     1026.85     68.50 o 
  -3   4   8      203.90      172.38     21.96 o 
  -2   4   8       10.71       13.41     19.87 o 
  -1   4   8      238.98      227.86     35.62 o 
   0   4   8     1823.40     1703.07     51.37 o 
   1   4   8     1999.20     1877.56     64.08 o 
   2   4   8      393.29      412.10     23.31 o 
   3   4   8      109.79      133.29     22.09 o 
   4   4   8       20.42       37.56     20.90 o 
   5   4   8       10.45       15.90     20.90 o 
   6   4   8       28.89       18.93     26.50 o 
   7   4   8      100.48      139.74     52.40 o 
 -10   5   8       38.78       39.39     56.17 o 
  -9   5   8       57.07       70.56     54.12 o 
  -8   5   8       11.07        0.00     41.10 o 
  -7   5   8        2.65       11.30     40.76 o 
  -6   5   8       26.86       62.68     41.79 o 
  -5   5   8        3.62        0.00     31.85 o 
  -4   5   8       27.92       13.02     30.14 o 
  -3   5   8      145.73      184.27     37.68 o 
  -2   5   8      436.19      550.57     34.38 o 
  -1   5   8      116.41      142.18     21.35 o 
   0   5   8       90.56      105.13     16.96 o 
   1   5   8       21.63       32.54     16.02 o 
   2   5   8       18.48        0.00     13.75 o 
   3   5   8      369.61      366.24     40.76 o 
   4   5   8      323.27      342.67     35.45 o 
   5   5   8      214.20      261.18     33.29 o 
   6   5   8       31.03        0.00     42.81 o 
 -10   6   8       43.04       44.53     55.83 o 
  -9   6   8        1.03        2.74     50.35 o 
  -8   6   8        0.13        0.00     45.90 o 
  -7   6   8        0.42        1.71     43.50 o 
  -6   6   8       38.37       47.61     40.42 o 
  -5   6   8      454.87      522.33     57.20 o 
  -4   6   8       53.75       61.99     33.22 o 
  -3   6   8       19.83        0.00     30.48 o 
  -2   6   8        3.68        0.00     16.84 o 
  -1   6   8     1003.49      981.90     46.52 o 
   0   6   8      255.86      297.04     24.30 o 
   1   6   8      152.02      182.31     20.89 o 
   2   6   8      190.08      225.31     22.17 o 
   3   6   8       79.38       68.36     22.62 o 
   4   6   8       98.51       81.86     42.81 o 
   5   6   8      228.02      172.97     49.32 o 
 -10   7   8       33.22       39.05     52.40 o 
  -9   7   8      102.80      200.03     58.57 o 
  -8   7   8        0.70        0.00     41.10 o 
  -7   7   8        6.75        0.00     38.70 o 
  -6   7   8       98.81      108.58     46.58 o 
  -5   7   8        0.84        0.00     32.54 o 
  -4   7   8       91.56      100.01     40.76 o 
  -3   7   8       10.08       13.02     32.20 o 
  -2   7   8       22.52       76.38     38.02 o 
  -1   7   8       10.28       36.27     21.06 o 
   0   7   8        1.41       13.28     16.24 o 
   1   7   8       45.35       56.97     18.57 o 
   2   7   8       44.11       56.28     20.47 o 
   3   7   8       60.22       59.25     43.16 o 
   4   7   8      102.23       56.17     49.32 o 
  -9   8   8        5.95        0.00     48.98 o 
  -8   8   8        5.63       18.84     44.87 o 
  -7   8   8       17.48       37.68     44.87 o 
  -6   8   8      167.41      244.90     50.69 o 
  -5   8   8      288.45      457.60     61.31 o 
  -4   8   8      207.40      213.04     50.35 o 
  -3   8   8        0.06        0.00     36.99 o 
  -2   8   8       16.88       17.81     39.05 o 
  -1   8   8       13.47       23.98     39.73 o 
   0   8   8      170.85      163.49     23.42 o 
   1   8   8       32.58       26.91     20.44 o 
   2   8   8       15.24       32.49     29.34 o 
   3   8   8        0.42       14.39     46.92 o 
   4   8   8        5.73       32.20     51.03 o 
  -8   9   8       63.14      125.36     59.25 o 
  -7   9   8        5.84        0.00     45.90 o 
  -6   9   8        2.00        0.00     37.68 o 
  -5   9   8       32.81       60.62     41.10 o 
  -4   9   8       56.14       72.61     49.66 o 
  -3   9   8       43.32       82.89     41.44 o 
  -2   9   8      175.71      215.10     50.69 o 
  -1   9   8       12.64       26.72     42.13 o 
   0   9   8        1.08       26.03     30.03 o 
   1   9   8       65.52       89.38     35.11 o 
   2   9   8       36.31       28.65     36.93 o 
   3   9   8       18.56       47.61     52.75 o 
  -7  10   8       40.40        0.00     46.92 o 
  -6  10   8       80.40      134.95     53.43 o 
  -5  10   8       77.43      104.81     46.58 o 
  -4  10   8       85.74       68.84     48.98 o 
  -3  10   8        1.58       11.99     40.42 o 
  -2  10   8       87.75      107.55     48.64 o 
  -1  10   8      129.77      148.31     46.58 o 
   0  10   8       89.94      121.93     55.14 o 
   1  10   8       30.79       79.00     38.98 o 
  -6  11   8        4.38        0.00     42.47 o 
  -5  11   8       54.09       63.02     42.13 o 
  -4  11   8      117.35      168.17     49.66 o 
  -3  11   8       62.02       59.60     48.98 o 
  -2  11   8       13.09        0.00     43.84 o 
  -1  11   8        7.92       56.51     56.17 o 
  -2 -12   9        0.59        0.00     42.47 o 
  -1 -12   9        1.64        0.00     46.24 o 
   1 -12   9       30.95       42.13     49.32 o 
   2 -12   9       57.33      167.83     50.01 o 
   3 -12   9       15.51        9.25     44.87 o 
   4 -12   9        0.18       36.99     48.64 o 
   5 -12   9        5.79       18.15     38.36 o 
  -3 -11   9        7.41        0.00     40.42 o 
  -2 -11   9        4.56        0.00     37.33 o 
  -1 -11   9       17.72        0.00     42.81 o 
   0 -11   9       63.41      132.89     47.95 o 
   1 -11   9       41.56       21.24     43.16 o 
   2 -11   9        3.22       44.53     41.79 o 
   3 -11   9        8.34       27.40     40.76 o 
   4 -11   9        0.61       19.25     27.25 o 
   5 -11   9        2.55        0.00     34.94 o 
   6 -11   9        6.71       10.62     31.17 o 
  -4 -10   9       20.76       47.27     46.58 o 
  -3 -10   9        1.76        0.00     35.62 o 
  -2 -10   9        2.22        4.45     38.02 o 
  -1 -10   9        0.08        0.00     34.25 o 
   0 -10   9        4.07        0.00     39.73 o 
   1 -10   9      184.37      166.12     46.24 o 
   2 -10   9      149.72      209.30     28.31 o 
   3 -10   9       96.35      123.49     26.80 o 
   4 -10   9       32.07       28.56     23.70 o 
   5 -10   9        0.09        5.14     30.48 o 
   6 -10   9        0.27        6.51     32.88 o 
   7 -10   9       27.13       17.81     32.20 o 
  -5  -9   9        2.67       21.58     34.25 o 
  -4  -9   9       10.30        0.00     38.36 o 
  -3  -9   9       21.19       22.61     38.02 o 
  -2  -9   9       56.22       30.48     37.33 o 
  -1  -9   9       18.27       23.63     40.42 o 
   0  -9   9       55.98       59.94     36.65 o 
   1  -9   9       79.89       62.76     21.87 o 
   2  -9   9       10.26       10.06     19.24 o 
   3  -9   9      220.10      251.84     28.29 o 
   4  -9   9      120.35      216.47     42.81 o 
   5  -9   9       35.45       42.81     34.25 o 
   6  -9   9        4.86       19.87     31.51 o 
   7  -9   9        0.21        0.00     32.20 o 
  -6  -8   9       22.71       17.81     38.70 o 
  -5  -8   9        0.53       28.09     40.42 o 
  -4  -8   9       22.19       43.50     33.22 o 
  -3  -8   9       26.11       59.94     39.73 o 
  -2  -8   9        9.47       10.28     35.62 o 
  -1  -8   9        1.99        0.00     30.83 o 
   0  -8   9        0.90       18.49     15.73 o 
   1  -8   9      224.38      212.70     25.26 o 
   2  -8   9      894.08      893.68     43.23 o 
   3  -8   9      166.48      153.02     23.44 o 
   4  -8   9        0.36       22.95     27.74 o 
   5  -8   9       12.84       35.96     26.37 o 
   6  -8   9       64.89       82.55     33.91 o 
   7  -8   9       29.13       37.68     32.54 o 
   8  -8   9       48.38       40.76     37.33 o 
  -7  -7   9       11.21        0.00     34.94 o 
  -6  -7   9        3.71        0.00     36.31 o 
  -5  -7   9        0.85        0.00     30.48 o 
  -4  -7   9       57.48       51.72     34.59 o 
  -3  -7   9      105.12       72.27     31.85 o 
  -2  -7   9       26.69       62.34     39.05 o 
  -1  -7   9        4.09       42.00     27.74 o 
   0  -7   9       82.24       94.30     20.15 o 
   1  -7   9        2.22        0.00     16.12 o 
   2  -7   9      218.63      218.82     25.55 o 
   3  -7   9      355.20      355.96     29.40 o 
   4  -7   9      261.30      295.93     43.50 o 
   5  -7   9       98.33       97.27     35.28 o 
   6  -7   9       17.67       47.95     32.88 o 
   7  -7   9        0.60        0.00     26.03 o 
   8  -7   9        3.21       10.28     33.22 o 
  -8  -6   9        2.42        0.00     41.10 o 
  -7  -6   9        6.77        9.93     36.99 o 
  -6  -6   9       16.56       22.95     32.88 o 
  -5  -6   9      139.76      127.07     33.22 o 
  -4  -6   9       47.55       62.34     36.65 o 
  -3  -6   9       34.44       39.41     16.96 o 
  -2  -6   9      165.57      146.32     19.87 o 
  -1  -6   9      101.23       87.54     17.61 o 
   0  -6   9       56.36       65.92     17.48 o 
   1  -6   9       85.79       72.27     18.87 o 
   2  -6   9      120.61      159.88     21.60 o 
   3  -6   9      192.17      196.30     22.78 o 
   4  -6   9        3.59        0.34     21.58 o 
   5  -6   9      148.52      159.27     37.68 o 
   6  -6   9      158.08      184.96     43.50 o 
   7  -6   9      102.57       96.93     36.31 o 
   8  -6   9       89.73       31.85     36.65 o 
  -8  -5   9        8.18       32.20     39.39 o 
  -7  -5   9       14.63        0.00     33.22 o 
  -6  -5   9        7.34        8.91     33.22 o 
  -5  -5   9        7.48        0.00     29.11 o 
  -4  -5   9      109.60       94.40     18.43 o 
  -3  -5   9      240.01      249.21     22.34 o 
  -2  -5   9      157.84      190.04     20.52 o 
  -1  -5   9       24.21       37.66     15.33 o 
   0  -5   9       22.36        0.00     12.54 o 
   1  -5   9       65.39       46.31     15.45 o 
   2  -5   9      512.97      541.25     29.98 o 
   3  -5   9      769.45      671.89     33.41 o 
   4  -5   9      281.10      275.38     41.44 o 
   5  -5   9       19.01       13.02     29.11 o 
   6  -5   9        5.33        2.40     28.77 o 
   7  -5   9        2.98        0.00     32.54 o 
   8  -5   9       35.89      155.84     45.90 o 
  -9  -4   9        0.93       13.02     38.36 o 
  -8  -4   9        9.82       13.02     35.96 o 
  -7  -4   9       40.34       59.60     35.28 o 
  -6  -4   9       45.29       40.42     28.43 o 
  -5  -4   9        8.07        0.00     27.74 o 
  -4  -4   9        0.88        0.00     15.07 o 
  -3  -4   9       36.44       38.71     14.64 o 
  -2  -4   9      158.08      140.29     18.12 o 
  -1  -4   9      458.57      439.48     26.67 o 
   0  -4   9      430.17      489.22     28.20 o 
   1  -4   9      111.15      119.28     17.74 o 
   2  -4   9       86.32       54.52     14.72 o 
   3  -4   9      263.51      220.81     19.83 o 
   4  -4   9      101.51       85.97     29.46 o 
   5  -4   9      153.32      170.23     35.96 o 
   6  -4   9      187.82      169.54     41.44 o 
   7  -4   9      121.95       86.66     40.76 o 
   8  -4   9        9.53        0.00     36.65 o 
  -9  -3   9       41.63       91.11     43.50 o 
  -8  -3   9        9.90        0.00     30.83 o 
  -7  -3   9        4.04        8.22     27.40 o 
  -6  -3   9        5.23        0.00     27.06 o 
  -5  -3   9        2.24        6.51     25.35 o 
  -4  -3   9       26.94       13.21     14.15 o 
  -3  -3   9       45.03       58.14     14.81 o 
  -2  -3   9      376.54      354.65     24.37 o 
  -1  -3   9      169.88      165.19     17.80 o 
   0  -3   9       11.96       14.65     12.58 o 
   1  -3   9      452.40      353.69     40.59 o 
   2  -3   9      395.74      341.41     22.79 o 
   3  -3   9      868.08      819.57     33.01 o 
   4  -3   9      150.63      132.89     32.20 o 
   5  -3   9       50.37       30.14     28.43 o 
   6  -3   9      182.09      108.23     35.62 o 
   7  -3   9       35.17       11.99     32.88 o 
   8  -3   9       13.95       32.88     35.62 o 
  -9  -2   9       10.92        0.00     27.40 o 
  -8  -2   9      132.04      115.77     34.25 o 
  -7  -2   9      164.82      176.74     40.42 o 
  -6  -2   9       28.68       17.13     25.35 o 
  -5  -2   9        3.30       39.39     25.00 o 
  -4  -2   9        2.20       10.45     13.40 o 
  -3  -2   9       32.34       29.28     13.33 o 
  -2  -2   9        1.97        0.00     11.35 o 
  -1  -2   9      369.41      374.05     23.35 o 
   0  -2   9      385.96      436.06     26.63 o 
   1  -2   9       26.59       18.13     12.10 o 
   2  -2   9        0.42        0.00     13.05 o 
   3  -2   9        1.30        9.93     14.77 o 
   4  -2   9     1024.78     1065.56     68.16 o 
   5  -2   9      483.35      545.28     54.46 o 
   6  -2   9        6.50        3.08     32.54 o 
   7  -2   9       41.62       23.29     32.54 o 
   8  -2   9       16.79        6.78     27.84 o 
  -9  -1   9       52.65       40.42     35.96 o 
  -8  -1   9       37.72       25.69     29.11 o 
  -7  -1   9        1.39        5.82     28.09 o 
  -6  -1   9       32.41       57.20     28.09 o 
  -5  -1   9        4.97       26.03     26.03 o 
  -4  -1   9      470.04      425.36     52.06 o 
  -3  -1   9       34.51       19.22     13.40 o 
  -2  -1   9      121.50      110.18     16.46 o 
  -1  -1   9      240.79      226.68     26.72 o 
   0  -1   9      146.98      175.34     18.52 o 
   1  -1   9       65.03       71.27     15.14 o 
   2  -1   9      129.18      155.57     18.84 o 
   3  -1   9      287.69      305.33     23.52 o 
   4  -1   9      208.29      266.59     24.96 o 
   5  -1   9       43.64       29.77     20.95 o 
   6  -1   9      289.71      258.44     30.31 o 
   7  -1   9      125.60      124.57     29.38 o 
   8  -1   9       33.80        0.00     30.02 o 
 -10   0   9        2.81        5.48     40.07 o 
  -9   0   9       37.00       43.50     37.33 o 
  -8   0   9      126.65      113.03     38.70 o 
  -7   0   9      147.71      167.83     36.65 o 
  -6   0   9      435.50      450.06     46.92 o 
  -5   0   9      115.66      130.15     30.48 o 
  -4   0   9      158.86      163.03     20.82 o 
  -3   0   9      292.67      277.58     24.82 o 
  -2   0   9      219.06      204.72     19.58 o 
  -1   0   9      215.54      210.90     19.49 o 
   0   0   9      225.66      216.60     20.89 o 
   1   0   9       89.18      122.51     22.26 o 
   2   0   9        8.11        7.03     13.29 o 
   3   0   9       42.36       66.58     15.80 o 
   4   0   9      248.19      283.94     25.89 o 
   5   0   9      390.06      424.24     32.42 o 
   6   0   9       89.73       81.00     23.50 o 
   7   0   9        4.01        6.20     24.84 o 
   8   0   9        4.68       15.65     29.11 o 
 -10   1   9       23.52       12.67     47.95 o 
  -9   1   9       12.96       19.87     42.81 o 
  -8   1   9        3.18        8.56     38.02 o 
  -7   1   9        4.43       24.66     33.57 o 
  -6   1   9      113.19       98.99     31.51 o 
  -5   1   9      388.76      482.94     50.01 o 
  -4   1   9      170.15      133.60     20.74 o 
  -3   1   9      218.83      223.40     26.37 o 
  -2   1   9      153.36      141.87     19.66 o 
  -1   1   9       76.03       72.41     15.05 o 
   0   1   9      361.80      333.26     23.97 o 
   1   1   9      378.15      354.20     24.57 o 
   2   1   9      443.37      411.11     20.74 o 
   3   1   9      220.07      209.73     22.14 o 
   4   1   9        1.19       13.56     16.69 o 
   5   1   9       20.64        7.81     18.47 o 
   6   1   9       89.55       76.61     24.35 o 
   7   1   9       68.13       91.14     37.68 o 
 -10   2   9       10.42       18.15     51.38 o 
  -9   2   9       83.54       88.71     49.66 o 
  -8   2   9      133.38      173.31     46.58 o 
  -7   2   9      128.12      176.05     43.84 o 
  -6   2   9        0.26       29.80     35.28 o 
  -4   2   9       20.25       40.20     17.30 o 
  -3   2   9      195.45      204.59     24.03 o 
  -2   2   9      803.55      802.74     44.53 o 
  -1   2   9      544.51      518.91     34.08 o 
   0   2   9      165.59      170.49     20.72 o 
   1   2   9        5.85        7.42     11.99 o 
   2   2   9      692.06      767.48     44.99 o 
   3   2   9      279.77      317.99     26.43 o 
   4   2   9       83.29      150.33     22.86 o 
   5   2   9       72.84       78.20     24.54 o 
   6   2   9       40.02       44.43     24.96 o 
   7   2   9        5.73        0.00     27.16 o 
 -10   3   9       44.61       71.24     59.25 o 
  -9   3   9       22.30        0.00     48.98 o 
  -8   3   9       23.02       33.22     46.24 o 
  -7   3   9      302.21      395.94     60.97 o 
  -6   3   9      137.19      211.33     48.29 o 
  -5   3   9       13.72       48.64     38.36 o 
  -4   3   9        2.21        0.00     32.20 o 
  -3   3   9       46.02       34.09     19.01 o 
  -2   3   9       33.30       32.74     16.75 o 
  -1   3   9      181.72      168.72     31.17 o 
   0   3   9      824.34      773.38     37.22 o 
   1   3   9      762.20      666.06     27.36 o 
   2   3   9       12.54       10.99     13.19 o 
   3   3   9        0.09        0.00     16.37 o 
   4   3   9        0.30        0.09     17.90 o 
   5   3   9       22.14        1.63     23.30 o 
   6   3   9       81.87       50.79     26.13 o 
 -10   4   9       12.90       26.72     54.12 o 
  -9   4   9       88.52      119.88     53.09 o 
  -8   4   9      144.02      185.30     50.35 o 
  -7   4   9       49.98      105.84     44.87 o 
  -6   4   9      132.06      130.15     43.50 o 
  -5   4   9       82.78       52.06     37.68 o 
  -4   4   9        1.81        0.00     30.48 o 
  -3   4   9      443.76      540.34     36.56 o 
  -2   4   9      246.97      343.92     28.96 o 
  -1   4   9       47.77       66.85     18.91 o 
   0   4   9      105.97      120.07     17.35 o 
   1   4   9      176.36      181.28     19.44 o 
   2   4   9      282.88      248.74     21.22 o 
   3   4   9      309.15      322.50     29.39 o 
   4   4   9      123.57      147.14     26.61 o 
   5   4   9       16.07       12.68     23.62 o 
   6   4   9        0.23        0.00     25.76 o 
 -10   5   9        1.12       41.10     57.88 o 
  -9   5   9       16.32       79.12     54.12 o 
  -8   5   9        0.35        0.00     46.24 o 
  -7   5   9      176.12      188.38     53.43 o 
  -6   5   9      162.47      277.09     53.77 o 
  -5   5   9        5.26        0.00     32.20 o 
  -4   5   9        1.15       46.24     37.68 o 
  -3   5   9      269.69      174.25     25.88 o 
  -2   5   9       29.74       18.63     17.67 o 
  -1   5   9      296.91      317.92     30.87 o 
   0   5   9       65.60       71.02     16.26 o 
   1   5   9       27.83       11.57     16.18 o 
   2   5   9      143.74      134.83     20.16 o 
   3   5   9       30.43       48.26     22.71 o 
   4   5   9      185.80      260.47     63.19 o 
   5   5   9       22.16       64.05     44.87 o 
  -9   6   9       36.83       50.35     52.75 o 
  -8   6   9       82.87      142.83     52.75 o 
  -7   6   9       97.79      110.29     50.01 o 
  -6   6   9        4.69       13.36     38.70 o 
  -5   6   9      322.67      255.86     48.64 o 
  -4   6   9      125.03      122.28     40.07 o 
  -3   6   9        3.88        6.85     36.65 o 
  -2   6   9      252.67      299.05     31.85 o 
  -1   6   9        6.81        5.19     18.68 o 
   0   6   9       13.74       20.18     17.01 o 
   1   6   9       35.63       62.04     19.39 o 
   2   6   9      141.43      163.20     22.98 o 
   3   6   9      129.09      129.75     29.05 o 
   4   6   9       41.09       64.39     46.24 o 
  -9   7   9        6.84        0.00     48.64 o 
  -8   7   9        8.33       70.21     50.01 o 
  -7   7   9       97.20      129.81     47.95 o 
  -6   7   9      218.92      305.52     54.46 o 
  -5   7   9       36.63       27.06     42.47 o 
  -4   7   9        2.50       12.67     38.02 o 
  -3   7   9       27.11       27.06     39.39 o 
  -2   7   9       29.35       11.99     41.44 o 
  -1   7   9       37.41       41.94     38.53 o 
   0   7   9      237.28      262.51     29.02 o 
   1   7   9      170.39      189.69     28.00 o 
   2   7   9        0.86        0.86     20.19 o 
   3   7   9       31.83       50.01     45.21 o 
   4   7   9       94.78      153.10     60.62 o 
  -8   8   9       37.17       87.68     53.43 o 
  -7   8   9        0.23        0.00     44.18 o 
  -6   8   9       54.00       72.61     46.24 o 
  -5   8   9      198.65      220.58     53.09 o 
  -4   8   9       55.93       23.98     43.84 o 
  -3   8   9       75.32       62.34     44.53 o 
  -2   8   9       30.36       51.38     49.32 o 
  -1   8   9       18.85       10.63     22.93 o 
   0   8   9       25.37       35.86     20.76 o 
   1   8   9       93.91      107.35     23.47 o 
   2   8   9      119.65       98.99     50.69 o 
   3   8   9       23.14        0.00     53.43 o 
  -8   9   9       43.62       80.49     48.64 o 
  -7   9   9       87.37      138.37     54.80 o 
  -6   9   9       68.30       91.79     50.01 o 
  -5   9   9       29.81       55.83     46.24 o 
  -4   9   9       17.04       21.92     43.50 o 
  -3   9   9      105.24      181.53     49.66 o 
  -2   9   9       71.01       95.22     44.87 o 
  -1   9   9       34.44       42.81     44.53 o 
   0   9   9       59.57       63.36     49.32 o 
   1   9   9        4.09       36.64     37.46 o 
  -6  10   9       19.31       19.52     50.35 o 
  -5  10   9      114.34      197.29     55.49 o 
  -4  10   9       82.96      117.48     42.13 o 
  -3  10   9       12.29       27.40     47.95 o 
  -2  10   9        6.06       28.77     45.55 o 
  -1  10   9       25.21       52.06     55.14 o 
   0  10   9       34.15       42.81     50.35 o 
   0 -12  10        1.06       21.24     43.16 o 
   1 -12  10        6.39       25.00     48.29 o 
   2 -12  10       10.17       72.27     53.43 o 
   3 -12  10        3.59        7.19     46.58 o 
  -2 -11  10        3.88       21.92     39.39 o 
  -1 -11  10        0.49        0.00     43.16 o 
   0 -11  10       50.25       54.46     48.64 o 
   1 -11  10       34.06       83.57     46.24 o 
   2 -11  10        0.78        9.93     41.44 o 
   3 -11  10       27.61       32.88     40.42 o 
   4 -11  10       24.34       14.04     39.39 o 
   5 -11  10       18.42       29.11     33.22 o 
  -4 -10  10        4.19       13.70     37.33 o 
  -3 -10  10        2.86        0.00     40.07 o 
  -2 -10  10       10.59       47.27     42.81 o 
  -1 -10  10       21.72       16.10     43.84 o 
   0 -10  10        6.37        8.22     39.05 o 
   1 -10  10       19.34       40.07     43.16 o 
   2 -10  10        6.14       21.15     24.19 o 
   3 -10  10       24.70       53.04     26.48 o 
   4 -10  10      160.44      222.98     45.55 o 
   5 -10  10       62.94       85.97     36.65 o 
   6 -10  10        0.80        0.00     28.43 o 
  -5  -9  10        3.46        4.45     38.02 o 
  -4  -9  10       14.74       26.03     39.39 o 
  -3  -9  10        5.52        1.03     33.91 o 
  -2  -9  10        7.25       34.59     39.05 o 
  -1  -9  10       25.54        0.00     40.07 o 
   0  -9  10       37.15       13.70     35.62 o 
   1  -9  10       21.89       22.16     22.21 o 
   2  -9  10       15.11       25.76     21.63 o 
   3  -9  10       13.82       12.91     23.36 o 
   4  -9  10       11.61       27.40     32.20 o 
   5  -9  10       25.16       63.02     33.57 o 
   6  -9  10      112.20      123.65     40.42 o 
  -6  -8  10        1.60        7.54     33.91 o 
  -5  -8  10        6.04        9.93     37.33 o 
  -4  -8  10       29.95       46.92     37.68 o 
  -3  -8  10       62.61       20.21     38.36 o 
  -2  -8  10       30.73       46.58     31.51 o 
  -1  -8  10       10.23       60.97     36.99 o 
   0  -8  10       29.18       31.44     29.28 o 
   1  -8  10       95.10      124.01     29.46 o 
   2  -8  10       45.39       64.13     22.92 o 
   3  -8  10        6.90       27.05     20.24 o 
   4  -8  10       52.87       68.16     33.57 o 
   5  -8  10      116.91      130.84     37.68 o 
   6  -8  10        9.40       13.70     32.88 o 
   7  -8  10       36.23      102.75     38.70 o 
  -6  -7  10       26.98       37.68     38.02 o 
  -5  -7  10       69.82       47.27     35.96 o 
  -4  -7  10        0.09        0.00     38.36 o 
  -3  -7  10       39.08       48.98     31.17 o 
  -2  -7  10       51.03       48.64     38.36 o 
  -1  -7  10      128.46      112.05     28.26 o 
   0  -7  10      174.48      150.14     24.94 o 
   1  -7  10       14.63       11.58     20.12 o 
   2  -7  10        2.20        0.00     18.33 o 
   3  -7  10        0.20        3.24     17.16 o 
   4  -7  10        2.53       27.40     28.43 o 
   5  -7  10       22.81       60.28     33.91 o 
   6  -7  10       99.21       85.97     36.99 o 
   7  -7  10       92.48       66.45     33.91 o 
  -7  -6  10        6.37       18.50     35.62 o 
  -6  -6  10        2.24       13.02     32.20 o 
  -5  -6  10       73.01       85.29     39.39 o 
  -4  -6  10      114.89      119.88     38.02 o 
  -3  -6  10       19.98       12.74     15.50 o 
  -2  -6  10        3.09        7.74     18.50 o 
  -1  -6  10        8.58       18.77     17.01 o 
   0  -6  10      163.98      154.42     22.71 o 
   1  -6  10      396.59      455.57     33.57 o 
   2  -6  10      278.89      230.68     24.58 o 
   3  -6  10       67.12       42.23     18.04 o 
   4  -6  10        0.51       44.53     30.14 o 
   5  -6  10        1.18        0.00     26.37 o 
   6  -6  10        2.16       16.78     31.17 o 
   7  -6  10       17.66        0.00     30.83 o 
  -8  -5  10        0.61        0.00     36.65 o 
  -7  -5  10       16.42       26.03     33.57 o 
  -6  -5  10       64.86       41.10     31.51 o 
  -5  -5  10       36.62       40.76     35.96 o 
  -4  -5  10        0.26        0.00     16.54 o 
  -3  -5  10        9.24       15.26     16.23 o 
  -2  -5  10       23.76       30.70     16.49 o 
  -1  -5  10      194.44      180.42     22.22 o 
   0  -5  10      112.54       73.74     18.82 o 
   1  -5  10       33.41       28.09     16.95 o 
   2  -5  10        9.34        5.49     17.15 o 
   3  -5  10      155.74      197.29     33.91 o 
   4  -5  10       83.89      113.03     33.91 o 
   5  -5  10       56.84       69.19     33.57 o 
   6  -5  10      152.32      165.09     38.70 o 
   7  -5  10       68.84       78.44     36.99 o 
  -8  -4  10        4.05        0.00     31.85 o 
  -7  -4  10        5.94       34.59     31.85 o 
  -6  -4  10       34.36       71.93     34.94 o 
  -5  -4  10      112.66       88.71     32.88 o 
  -4  -4  10        6.09       25.87     16.00 o 
  -3  -4  10       23.22       20.16     14.73 o 
  -2  -4  10       10.66       17.79     13.82 o 
  -1  -4  10      149.45      119.35     19.70 o 
   0  -4  10      103.38       49.80     19.52 o 
   1  -4  10      167.21      162.47     21.05 o 
   2  -4  10      791.49      648.59     52.58 o 
   3  -4  10       47.28       48.29     23.29 o 
   4  -4  10       34.07        8.91     29.11 o 
   5  -4  10       24.98       16.10     30.83 o 
   6  -4  10       77.47       52.40     38.02 o 
   7  -4  10      111.19      111.32     41.44 o 
  -8  -3  10       10.46        0.00     39.05 o 
  -7  -3  10       51.18       31.17     29.11 o 
  -6  -3  10      127.78      127.76     33.57 o 
  -5  -3  10       15.10       16.10     28.43 o 
  -4  -3  10      123.67      113.75     19.50 o 
  -3  -3  10       14.95        0.00     13.02 o 
  -2  -3  10      471.73      498.01     30.76 o 
  -1  -3  10      150.36      152.66     19.60 o 
   0  -3  10        0.85        0.00     12.67 o 
   1  -3  10       30.46       23.54     13.50 o 
   2  -3  10        2.64        5.28     14.58 o 
   3  -3  10       76.18       59.25     25.00 o 
   4  -3  10      281.45      199.00     37.68 o 
   5  -3  10       35.29       75.35     34.59 o 
   6  -3  10       98.71       79.46     34.94 o 
   7  -3  10       51.48       13.02     38.02 o 
  -9  -2  10        3.59       15.07     33.57 o 
  -8  -2  10        0.55        3.77     26.03 o 
  -7  -2  10       24.57        0.00     25.35 o 
  -6  -2  10       64.39       67.13     30.83 o 
  -5  -2  10      102.72       97.96     37.33 o 
  -4  -2  10      315.77      291.07     40.59 o 
  -3  -2  10      192.57      179.02     24.83 o 
  -2  -2  10       17.06       30.80     15.88 o 
  -1  -2  10      138.13      131.89     19.84 o 
   0  -2  10      423.13      349.98     25.51 o 
   1  -2  10       19.79       21.63     14.17 o 
   2  -2  10       70.05       72.43     17.92 o 
   3  -2  10      370.84      361.01     42.81 o 
   4  -2  10        3.10        4.80     26.37 o 
   5  -2  10      225.70      144.20     36.65 o 
   6  -2  10      216.23      207.22     44.18 o 
   7  -2  10      167.32      130.84     41.79 o 
  -9  -1  10       10.25        0.00     34.94 o 
  -8  -1  10       50.06       53.77     32.88 o 
  -7  -1  10       88.94       71.24     30.48 o 
  -6  -1  10       31.92        0.00     27.74 o 
  -5  -1  10        9.08       19.52     26.37 o 
  -4  -1  10      160.68      189.83     23.26 o 
  -3  -1  10      156.18      164.72     22.18 o 
  -2  -1  10       50.76       65.77     16.95 o 
  -1  -1  10      176.46      200.70     21.73 o 
   0  -1  10       24.67       38.92     14.72 o 
   1  -1  10        1.13        5.57     13.99 o 
   2  -1  10      135.77      115.96     19.00 o 
   3  -1  10      192.62      190.44     36.31 o 
   4  -1  10      235.52      241.81     39.73 o 
   5  -1  10       85.22       88.71     34.59 o 
   6  -1  10        1.76        0.00     30.48 o 
   7  -1  10        0.04        4.45     35.28 o 
  -9   0  10        0.91        0.00     36.31 o 
  -8   0  10        3.09       35.96     36.31 o 
  -7   0  10       34.47       40.07     33.91 o 
  -6   0  10      305.64      315.11     42.13 o 
  -5   0  10      496.24      482.26     48.29 o 
  -4   0  10       30.25       47.47     17.31 o 
  -3   0  10        5.79        6.25     15.33 o 
  -2   0  10       18.04       15.86     15.64 o 
  -1   0  10       25.87       35.60     16.61 o 
   0   0  10      121.56      136.96     18.92 o 
   1   0  10      257.30      299.92     27.00 o 
   2   0  10      235.10      206.35     23.08 o 
   3   0  10        0.11       21.24     25.69 o 
   4   0  10      172.69      105.49     33.22 o 
   5   0  10       93.09      399.37     50.69 o 
   6   0  10      166.44      142.49     36.99 o 
   7   0  10       71.91       67.13     39.39 o 
  -9   1  10       26.40       17.47     44.18 o 
  -8   1  10       53.72      111.66     45.21 o 
  -7   1  10      129.46      181.19     49.32 o 
  -6   1  10        0.67        0.35     31.00 o 
  -5   1  10      301.03      265.32     31.35 o 
  -4   1  10      597.45      610.58     52.92 o 
  -3   1  10      356.39      342.07     28.88 o 
  -2   1  10        1.61        9.41     17.64 o 
  -1   1  10        8.74        0.00     14.40 o 
   0   1  10       16.29       17.67     17.11 o 
   1   1  10        0.60        0.00     16.21 o 
   2   1  10      290.89      309.43     26.96 o 
   3   1  10      237.87      268.19     39.73 o 
   4   1  10       32.18       57.20     32.20 o 
   5   1  10       25.90        6.51     31.17 o 
   6   1  10        0.33        0.00     33.57 o 
  -9   2  10        0.05       11.99     44.87 o 
  -8   2  10       12.91       30.83     43.50 o 
  -7   2  10       52.25       55.83     43.50 o 
  -6   2  10      168.01      196.60     44.87 o 
  -5   2  10      412.97      394.23     48.98 o 
  -4   2  10       16.66        1.32     17.88 o 
  -3   2  10      144.72      144.73     38.53 o 
  -2   2  10      467.66      489.40     61.48 o 
  -1   2  10      100.96      122.84     20.95 o 
   0   2  10       23.10       18.54     18.01 o 
   1   2  10       67.28       41.71     23.46 o 
   2   2  10       50.61       74.65     19.36 o 
   3   2  10      156.05      147.62     32.88 o 
   4   2  10       27.94       25.35     28.43 o 
   5   2  10       92.89       72.61     36.31 o 
   6   2  10       59.86       69.87     41.10 o 
  -9   3  10       45.07       72.61     55.83 o 
  -8   3  10       19.91       39.05     46.58 o 
  -7   3  10       12.88       71.24     48.98 o 
  -6   3  10       37.50       96.93     41.79 o 
  -5   3  10        2.77        0.00     40.76 o 
  -4   3  10      793.12      943.28     71.59 o 
  -3   3  10     1107.63     1049.17    100.01 o 
  -2   3  10       19.72       23.72     18.10 o 
  -1   3  10       50.69       47.16     19.58 o 
   0   3  10        5.36       14.90     18.23 o 
   1   3  10      100.29       78.04     20.22 o 
   2   3  10       41.01       44.37     20.16 o 
   3   3  10        1.24       31.85     26.03 o 
   4   3  10       58.38       64.39     30.14 o 
   5   3  10        0.14        9.25     31.17 o 
   6   3  10       14.87        0.00     35.62 o 
  -8   4  10       87.79      128.10     52.40 o 
  -7   4  10       95.79      146.25     52.06 o 
  -6   4  10        5.64        0.00     39.73 o 
  -5   4  10      145.08      193.86     49.32 o 
  -4   4  10      557.34      546.99     60.28 o 
  -3   4  10      256.68      240.75     42.47 o 
  -2   4  10     1104.41     1197.85     53.15 o 
  -1   4  10      260.01      320.67     30.01 o 
   0   4  10        6.11       17.61     18.98 o 
   1   4  10        2.36        8.72     18.62 o 
   2   4  10        8.82        1.03     25.00 o 
   3   4  10       47.40       56.17     29.80 o 
   4   4  10       56.80       17.47     29.80 o 
   5   4  10       57.92       64.73     35.96 o 
  -9   5  10       20.42       40.76     55.83 o 
  -8   5  10        8.94        0.00     53.09 o 
  -7   5  10        5.29        0.00     43.50 o 
  -6   5  10        8.68       11.30     43.50 o 
  -5   5  10       13.68        0.00     38.36 o 
  -4   5  10       78.52      119.54     43.84 o 
  -3   5  10      761.01      794.07     47.03 o 
  -2   5  10      201.66      226.42     29.28 o 
  -1   5  10       45.25       43.38     22.93 o 
   0   5  10        3.83       21.44     20.07 o 
   1   5  10        2.81       17.94     21.09 o 
   2   5  10      151.36      125.36     32.54 o 
   3   5  10      152.93      150.71     36.65 o 
   4   5  10       10.15       27.06     32.88 o 
  -9   6  10       30.09       64.05     54.46 o 
  -8   6  10       94.23      102.41     53.43 o 
  -7   6  10      146.99      169.20     55.49 o 
  -6   6  10       36.26       52.75     51.72 o 
  -5   6  10        9.87       17.13     38.70 o 
  -4   6  10       56.07       34.59     33.22 o 
  -3   6  10       58.10      132.55     45.21 o 
  -2   6  10      205.91      221.68     31.19 o 
  -1   6  10      318.79      284.74     32.00 o 
   0   6  10      220.04      245.47     30.81 o 
   1   6  10       25.72       33.50     24.90 o 
   2   6  10        4.24        0.00     28.43 o 
   3   6  10       47.58       76.38     34.25 o 
  -8   7  10        0.01       11.99     46.58 o 
  -7   7  10       34.96       20.89     46.58 o 
  -6   7  10      160.68      185.64     54.80 o 
  -5   7  10       92.69      106.86     47.61 o 
  -4   7  10       46.93       25.69     40.76 o 
  -3   7  10       18.38       48.98     41.10 o 
  -2   7  10        2.01        6.59     21.99 o 
  -1   7  10       35.62       40.78     25.88 o 
   0   7  10      142.77      175.49     29.72 o 
   1   7  10       54.06       52.21     27.56 o 
   2   7  10       49.65       80.15     35.96 o 
  -7   8  10       75.18      161.32     56.17 o 
  -6   8  10       18.96       67.47     44.87 o 
  -5   8  10        7.89        0.00     41.79 o 
  -4   8  10       88.70      100.01     48.98 o 
  -3   8  10       72.59      105.49     47.95 o 
  -2   8  10       82.07      143.51     54.46 o 
  -1   8  10       88.08       73.22     28.30 o 
   0   8  10        7.66       34.77     27.23 o 
   1   8  10       16.08       21.14     26.48 o 
  -6   9  10      119.60      118.51     55.83 o 
  -5   9  10      142.51      120.22     51.38 o 
  -4   9  10       24.47       67.47     45.90 o 
  -3   9  10        2.40       48.64     43.84 o 
  -2   9  10       28.92       36.65     47.95 o 
  -1   9  10       32.70       46.58     56.17 o 
   0   9  10       82.95       68.16     52.40 o 
  -4  10  10       78.17       42.81     46.92 o 
  -3  10  10       47.93       76.38     51.03 o 
  -1 -11  11       10.18       29.46     50.35 o 
   0 -11  11        0.00       38.02     47.27 o 
   1 -11  11        2.46       24.66     46.24 o 
   2 -11  11        6.92        0.00     46.24 o 
   3 -11  11       49.94       79.46     52.06 o 
  -3 -10  11        0.27       21.92     39.73 o 
  -2 -10  11       16.21        0.00     34.25 o 
  -1 -10  11       24.02       55.83     47.27 o 
   0 -10  11        4.47       38.02     42.47 o 
   1 -10  11        3.92       11.30     42.47 o 
   2 -10  11       12.45        0.00     38.36 o 
   3 -10  11        1.20        0.00     25.59 o 
   4 -10  11       87.45       47.95     36.65 o 
  -4  -9  11        5.02       10.28     36.31 o 
  -3  -9  11       66.57      103.44     45.55 o 
  -2  -9  11       20.47       38.36     42.47 o 
  -1  -9  11       13.44       18.84     43.50 o 
   0  -9  11       25.98       39.73     35.28 o 
   1  -9  11       13.14       11.30     20.92 o 
   2  -9  11       50.86       68.80     24.34 o 
   3  -9  11       34.78       46.92     34.25 o 
   4  -9  11        1.16       11.65     31.51 o 
   5  -9  11        5.01        6.85     36.65 o 
  -5  -8  11        0.08        0.00     34.94 o 
  -4  -8  11        1.95        0.00     36.31 o 
  -3  -8  11        6.14        0.00     35.96 o 
  -2  -8  11       49.55       53.77     39.73 o 
  -1  -8  11       55.35       66.45     40.76 o 
   0  -8  11        7.44        9.36     20.06 o 
   1  -8  11        0.12        6.15     21.14 o 
   2  -8  11        4.11        2.71     19.86 o 
   3  -8  11       16.29       12.67     30.83 o 
   4  -8  11       24.08       57.88     33.91 o 
   5  -8  11       35.64       53.43     37.68 o 
   6  -8  11        1.60        0.00     32.54 o 
  -6  -7  11        7.72        1.71     37.68 o 
  -5  -7  11       23.16       45.90     34.94 o 
  -4  -7  11       21.27       29.11     31.85 o 
  -3  -7  11       29.50       25.00     32.54 o 
  -2  -7  11       10.12       14.73     33.91 o 
  -1  -7  11        2.60        0.00     18.05 o 
   0  -7  11       58.58       55.43     22.77 o 
   1  -7  11      157.62      171.12     26.28 o 
   2  -7  11      102.01      117.93     23.44 o 
   3  -7  11       56.88      122.28     34.25 o 
   4  -7  11        0.27       22.61     30.14 o 
   5  -7  11       55.34       22.95     31.17 o 
   6  -7  11       42.97       33.57     35.96 o 
  -6  -6  11        8.33       53.77     30.83 o 
  -5  -6  11        0.22       30.14     35.96 o 
  -4  -6  11       11.28        5.14     35.28 o 
  -3  -6  11       15.89       28.78     18.94 o 
  -2  -6  11        1.13        7.15     18.50 o 
  -1  -6  11        3.88       16.46     17.74 o 
   0  -6  11       17.94       14.57     17.94 o 
   1  -6  11        1.17       15.20     18.17 o 
   2  -6  11       18.96       47.54     20.33 o 
   3  -6  11       63.22      114.40     33.22 o 
   4  -6  11       24.06        8.22     29.11 o 
   5  -6  11        2.69       12.33     30.14 o 
   6  -6  11        2.14       65.76     36.65 o 
  -7  -5  11        1.52       30.48     31.51 o 
  -6  -5  11       26.84       19.18     30.83 o 
  -5  -5  11       54.77       54.80     32.54 o 
  -4  -5  11       97.90       79.39     20.65 o 
  -3  -5  11       79.01       74.59     19.92 o 
  -2  -5  11       71.36       94.74     21.22 o 
  -1  -5  11        0.96        5.59     16.15 o 
   0  -5  11       97.58       95.68     19.97 o 
   1  -5  11      520.41      444.33     31.63 o 
   2  -5  11      338.59      258.66     25.91 o 
   3  -5  11       23.72       34.59     26.03 o 
   4  -5  11        3.14       15.76     27.74 o 
   5  -5  11        2.06       47.95     34.59 o 
   6  -5  11       68.58       46.24     33.57 o 
   7  -5  11       56.49      318.54     58.57 o 
  -7  -4  11        7.63        1.03     31.17 o 
  -6  -4  11        0.52        5.14     32.20 o 
  -5  -4  11       13.07       14.04     30.83 o 
  -4  -4  11        1.31        0.00     15.83 o 
  -3  -4  11       62.19       75.62     19.26 o 
  -2  -4  11      309.45      279.11     27.35 o 
  -1  -4  11        4.80        4.03     15.07 o 
   0  -4  11        2.13       18.00     16.14 o 
   1  -4  11        0.52        0.00     15.69 o 
   2  -4  11      160.02      164.47     23.01 o 
   3  -4  11      112.76       93.51     31.51 o 
   4  -4  11        6.06        0.00     26.72 o 
   5  -4  11       38.66       11.99     32.20 o 
   6  -4  11       13.72       20.55     36.65 o 
   7  -4  11        3.56       31.17     36.65 o 
  -8  -3  11       13.19        0.00     29.11 o 
  -7  -3  11       11.32       25.00     34.94 o 
  -6  -3  11       36.58       32.20     28.77 o 
  -5  -3  11       21.83       21.92     27.74 o 
  -4  -3  11      210.84      228.66     26.07 o 
  -3  -3  11      329.26      272.77     26.22 o 
  -2  -3  11       33.63       29.81     16.46 o 
  -1  -3  11      152.26      230.25     89.05 o 
   0  -3  11      111.33       82.82     19.17 o 
   1  -3  11      237.05      227.19     23.83 o 
   2  -3  11      383.05      322.81     26.24 o 
   3  -3  11      100.66       65.76     28.43 o 
   4  -3  11       99.86      108.92     35.28 o 
   5  -3  11      221.94      177.76     42.81 o 
   6  -3  11      116.88      115.77     41.79 o 
   7  -3  11       45.64       46.24     43.16 o 
  -8  -2  11       20.09       17.47     32.54 o 
  -7  -2  11        2.88       20.89     28.77 o 
  -6  -2  11       51.96       66.45     32.88 o 
  -5  -2  11        8.24       11.99     31.85 o 
  -4  -2  11      136.58      133.11     21.00 o 
  -3  -2  11      286.93      288.60     26.70 o 
  -2  -2  11       92.04       89.71     19.23 o 
  -1  -2  11       23.31       25.18     15.94 o 
   0  -2  11       36.55       27.56     15.49 o 
   1  -2  11      241.31      210.02     22.84 o 
   2  -2  11      110.79       67.75     20.33 o 
   3  -2  11      130.74      143.51     36.65 o 
   4  -2  11      276.94      231.54     41.79 o 
   5  -2  11        8.68       15.07     31.85 o 
   6  -2  11       17.41       54.46     38.70 o 
  -8  -1  11       25.56       41.10     33.91 o 
  -7  -1  11       73.39       84.26     38.02 o 
  -6  -1  11       38.90       60.28     34.25 o 
  -5  -1  11       51.33       64.39     32.20 o 
  -4  -1  11        0.17        0.00     15.01 o 
  -3  -1  11       30.88       35.80     17.41 o 
  -2  -1  11       29.30       13.92     15.87 o 
  -1  -1  11      155.42      175.91     29.28 o 
   0  -1  11      164.24      168.11     20.94 o 
   1  -1  11       10.66       20.45     17.70 o 
   2  -1  11       21.89       30.50     17.86 o 
   3  -1  11        4.05       12.33     26.37 o 
   4  -1  11      108.16      115.77     35.62 o 
   5  -1  11      424.64      369.23     52.40 o 
  -9   0  11       23.56       63.71     44.53 o 
  -8   0  11       41.78       68.84     38.36 o 
  -7   0  11        6.60        0.00     32.54 o 
  -6   0  11       48.91       30.14     32.20 o 
  -5   0  11      171.74      165.09     41.44 o 
  -4   0  11      159.97      151.48     23.70 o 
  -3   0  11       44.84       76.72     19.24 o 
  -2   0  11       54.31       61.85     21.92 o 
  -1   0  11        6.16        0.00     14.19 o 
   0   0  11      261.69      195.70     24.72 o 
   1   0  11      414.34      435.41     31.97 o 
   2   0  11       71.22       68.16     26.72 o 
   3   0  11       10.08       20.89     27.06 o 
   4   0  11       13.80        0.00     28.43 o 
   5   0  11       16.23        0.00     34.94 o 
   6   0  11       12.79        0.00     35.96 o 
  -9   1  11       13.85       17.81     47.61 o 
  -8   1  11       53.61       69.19     49.32 o 
  -7   1  11       55.74       48.98     41.44 o 
  -6   1  11       92.90      120.56     42.81 o 
  -5   1  11       20.16       25.35     37.33 o 
  -4   1  11        1.60        0.00     17.91 o 
  -3   1  11        8.24       10.27     15.87 o 
  -2   1  11        7.22       11.06     17.42 o 
  -1   1  11      565.13      580.31     36.75 o 
   0   1  11      487.63      473.15     58.06 o 
   1   1  11       10.47        0.00     17.35 o 
   2   1  11      267.82      250.38     41.10 o 
   3   1  11      158.98      141.80     35.62 o 
   4   1  11        1.94        0.00     29.80 o 
   5   1  11       20.75        0.00     34.94 o 
   6   1  11      115.49      113.71     44.18 o 
  -9   2  11       10.59        0.00     50.35 o 
  -8   2  11        0.06       25.35     50.69 o 
  -7   2  11        0.23        0.00     48.98 o 
  -6   2  11        4.53       53.77     48.29 o 
  -5   2  11      236.38      343.20     55.83 o 
  -4   2  11      157.00      166.24     26.70 o 
  -3   2  11       25.01       44.31     34.94 o 
  -2   2  11      160.12      155.78     24.33 o 
  -1   2  11       73.89       75.72     22.04 o 
   0   2  11      214.24      181.00     26.54 o 
   1   2  11      734.05      828.40     45.10 o 
   2   2  11        1.47        7.19     23.63 o 
   3   2  11      179.58      101.04     33.57 o 
   4   2  11        3.47        0.00     28.77 o 
   5   2  11       12.95       15.07     34.59 o 
  -9   3  11       37.55       80.49     58.57 o 
  -8   3  11       76.02      112.69     56.51 o 
  -7   3  11       18.95        0.00     49.32 o 
  -6   3  11       15.95       23.29     51.72 o 
  -5   3  11      138.96      146.60     47.27 o 
  -4   3  11        0.67        0.00     16.41 o 
  -3   3  11       63.71       68.14     21.29 o 
  -2   3  11       37.82       49.47     22.80 o 
  -1   3  11      315.79      357.09     33.25 o 
   0   3  11      706.18      675.56     43.21 o 
   1   3  11       58.50       27.20     20.57 o 
   2   3  11       59.35       76.72     30.48 o 
   3   3  11       42.35       51.72     29.46 o 
   4   3  11       60.41       95.56     36.99 o 
   5   3  11       22.60        8.22     31.85 o 
  -8   4  11       17.43       19.18     53.09 o 
  -7   4  11       45.73       74.33     52.40 o 
  -6   4  11      112.04      145.91     53.43 o 
  -5   4  11       61.95       88.71     49.32 o 
  -4   4  11      246.44      253.46     54.46 o 
  -3   4  11      109.67      110.93     25.90 o 
  -2   4  11       20.35        0.00     20.74 o 
  -1   4  11        3.24        0.00     19.49 o 
   0   4  11       16.38        4.45     24.32 o 
   1   4  11      187.17      177.68     33.74 o 
   2   4  11      297.78      337.72     47.27 o 
   3   4  11        6.68        4.80     31.51 o 
   4   4  11       29.88       35.62     34.59 o 
  -8   5  11       21.59      108.92     57.54 o 
  -7   5  11       15.47       16.10     46.24 o 
  -6   5  11       12.54       10.28     44.53 o 
  -5   5  11       14.53       24.32     44.18 o 
  -4   5  11       90.56      138.03     46.24 o 
  -3   5  11       71.30       87.18     26.03 o 
  -2   5  11      159.48      175.91     28.55 o 
  -1   5  11      162.23      190.72     31.10 o 
   0   5  11      138.78      156.78     29.59 o 
   1   5  11       18.90        0.00     22.03 o 
   2   5  11       19.00       33.91     29.80 o 
   3   5  11      155.29      144.88     41.10 o 
  -8   6  11       19.02       36.99     52.75 o 
  -7   6  11       44.36       40.07     51.38 o 
  -6   6  11      100.55       59.94     51.72 o 
  -5   6  11       76.63       44.87     47.27 o 
  -4   6  11       28.56       31.17     40.76 o 
  -3   6  11        1.34       26.37     44.53 o 
  -2   6  11       21.24       44.50     27.04 o 
  -1   6  11      122.45      109.74     28.20 o 
   0   6  11       92.97      103.02     29.02 o 
   1   6  11      114.67       98.82     29.77 o 
   2   6  11       60.99       73.30     36.99 o 
  -7   7  11        0.63        0.00     45.21 o 
  -6   7  11       19.55        3.77     45.55 o 
  -5   7  11       48.73       58.57     46.92 o 
  -4   7  11       49.63       87.68     45.90 o 
  -3   7  11       79.38      127.76     47.95 o 
  -2   7  11      123.81      159.21     45.73 o 
  -1   7  11       33.32       23.96     26.99 o 
   0   7  11        5.90        0.00     42.47 o 
   1   7  11       18.06       29.68     31.20 o 
  -6   8  11       59.75       58.57     47.27 o 
  -5   8  11       21.61       52.06     46.58 o 
  -4   8  11        0.55        0.00     46.58 o 
  -3   8  11        4.47        0.00     39.73 o 
  -2   8  11       26.92       32.88     55.49 o 
  -1   8  11       93.39      107.65     40.59 o 
   0   8  11       72.95      155.64     36.03 o 
  -1 -10  12        7.28       38.70     48.98 o 
   0 -10  12        1.43        0.00     48.64 o 
   1 -10  12       12.39        0.00     47.27 o 
   2 -10  12       16.66        5.14     44.18 o 
  -3  -9  12       35.16       29.11     41.79 o 
  -2  -9  12       30.95       34.94     41.79 o 
  -1  -9  12        0.41        0.00     41.79 o 
   0  -9  12        0.32       16.78     39.39 o 
   1  -9  12        0.36        6.20     24.33 o 
   2  -9  12        5.87       24.11     26.24 o 
   3  -9  12       17.19       29.11     30.83 o 
   4  -9  12       18.58       43.50     34.25 o 
  -4  -8  12       26.00       60.97     39.73 o 
  -3  -8  12        3.31       25.35     36.99 o 
  -2  -8  12        6.93        9.25     38.02 o 
  -1  -8  12        2.48        5.14     32.54 o 
   0  -8  12        1.17        0.00     20.34 o 
   1  -8  12        1.52        0.00     22.33 o 
   2  -8  12        2.74       14.31     22.14 o 
   3  -8  12        3.21       19.18     31.85 o 
   4  -8  12        1.71       17.81     32.54 o 
   5  -8  12       19.82       30.83     33.57 o 
  -5  -7  12        0.61        0.00     35.96 o 
  -4  -7  12       20.51       39.73     37.33 o 
  -3  -7  12       67.40       78.09     40.76 o 
  -2  -7  12       21.04       48.29     35.62 o 
  -1  -7  12       26.03       61.64     24.23 o 
   0  -7  12       21.62       20.99     21.05 o 
   1  -7  12       23.78       16.41     21.23 o 
   2  -7  12       11.27       13.81     23.46 o 
   3  -7  12        7.12        2.06     31.51 o 
   4  -7  12       21.78       23.98     31.17 o 
   5  -7  12        0.27        0.00     28.77 o 
  -6  -6  12        5.00       18.84     34.59 o 
  -5  -6  12       12.92       30.14     33.22 o 
  -4  -6  12        9.88       19.87     32.88 o 
  -3  -6  12        3.02        0.35     18.88 o 
  -2  -6  12       16.64       94.15    102.41 o 
  -1  -6  12        3.05        2.49     21.14 o 
   0  -6  12      156.49      154.27     24.47 o 
   1  -6  12       60.96       58.35     21.07 o 
   2  -6  12        4.02        4.45     21.21 o 
   3  -6  12        0.37       20.89     30.14 o 
   4  -6  12        0.58        0.00     28.77 o 
   5  -6  12        0.45       10.62     28.09 o 
  -6  -5  12        2.99       21.24     35.62 o 
  -5  -5  12       12.80        0.00     34.25 o 
  -4  -5  12       94.08       89.93     22.61 o 
  -3  -5  12       80.01       93.37     22.91 o 
  -2  -5  12      144.03      145.14     25.26 o 
  -1  -5  12      125.69      126.47     25.06 o 
   0  -5  12        6.15        4.58     17.19 o 
   1  -5  12       45.29       44.79     19.36 o 
   2  -5  12      215.36      249.96     28.09 o 
   3  -5  12       15.96        3.08     27.40 o 
   4  -5  12        0.39        6.17     27.40 o 
   5  -5  12       28.48       20.89     31.51 o 
   6  -5  12        0.28        0.00     32.88 o 
  -7  -4  12       16.94       10.28     35.62 o 
  -6  -4  12       17.68       38.70     29.46 o 
  -5  -4  12        0.38        9.25     30.83 o 
  -4  -4  12        1.85        0.00     18.26 o 
  -3  -4  12        1.03       12.05     18.33 o 
  -2  -4  12      108.15       89.93     21.38 o 
  -1  -4  12       73.55       69.23     18.50 o 
   0  -4  12       49.53       42.48     18.04 o 
   1  -4  12      257.27      211.38     25.79 o 
   2  -4  12       71.55       56.17     29.80 o 
   3  -4  12       30.89       37.33     30.83 o 
   4  -4  12       43.50       79.81     34.59 o 
   5  -4  12       38.95       36.31     32.88 o 
   6  -4  12       46.59       75.35     40.76 o 
  -7  -3  12        0.00        0.00     27.74 o 
  -6  -3  12       13.54       16.44     28.77 o 
  -5  -3  12       73.50      109.26     39.73 o 
  -4  -3  12      137.00      150.43     24.84 o 
  -3  -3  12      148.73      172.11     26.20 o 
  -2  -3  12        0.64        0.00     16.66 o 
  -1  -3  12       28.85       15.27     16.56 o 
   0  -3  12       34.29       43.43     18.98 o 
   1  -3  12       58.23       37.17     17.90 o 
   2  -3  12       75.77       66.79     25.35 o 
   3  -3  12      240.89      221.95     43.50 o 
   4  -3  12       43.91       32.88     31.51 o 
   5  -3  12        6.29        0.00     33.22 o 
   6  -3  12       37.23       17.13     37.68 o 
  -7  -2  12       28.94       57.20     29.80 o 
  -6  -2  12       42.01       19.52     33.22 o 
  -5  -2  12       16.39        0.00     31.51 o 
  -4  -2  12       48.17       44.01     19.55 o 
  -3  -2  12      205.18      155.78     24.32 o 
  -2  -2  12       94.09       77.80     21.56 o 
  -1  -2  12       24.21       12.69     17.81 o 
   0  -2  12        5.53       12.40     16.70 o 
   1  -2  12       68.92       79.66     20.46 o 
   2  -2  12       54.92       52.75     27.74 o 
   3  -2  12       18.32       13.36     31.17 o 
   4  -2  12      301.35      266.13     50.35 o 
   5  -2  12      151.89      146.25     41.44 o 
  -8  -1  12        3.32        0.00     38.02 o 
  -7  -1  12        1.27       19.18     28.09 o 
  -6  -1  12       43.00       23.29     32.54 o 
  -5  -1  12      130.27      149.68     42.47 o 
  -4  -1  12       95.35      105.07     21.07 o 
  -3  -1  12       12.93       23.49     17.73 o 
  -2  -1  12        2.47       59.07     58.40 o 
  -1  -1  12       56.13       24.31     17.86 o 
   0  -1  12      116.84      128.15     23.50 o 
   1  -1  12      116.69       74.86     21.69 o 
   2  -1  12      132.43      122.28     34.94 o 
   3  -1  12      137.60       93.85     35.28 o 
   4  -1  12       29.18       23.29     33.57 o 
   5  -1  12      141.23      150.02     48.29 o 
  -8   0  12        8.28       12.67     38.36 o 
  -7   0  12       42.63       69.19     41.44 o 
  -6   0  12       36.26       23.29     35.96 o 
  -5   0  12        1.21        0.00     34.25 o 
  -4   0  12       18.69       28.35     18.95 o 
  -3   0  12       26.35       39.94     17.71 o 
  -2   0  12       76.82      116.61     23.68 o 
  -1   0  12       99.54      114.48     34.25 o 
   0   0  12       12.28        0.00     18.77 o 
   1   0  12        0.97        0.00     19.23 o 
   2   0  12       30.74       13.36     25.35 o 
   3   0  12       55.17       22.95     31.17 o 
   4   0  12       43.41       29.11     33.22 o 
   5   0  12       22.48       40.07     39.39 o 
  -8   1  12        2.71        0.00     47.27 o 
  -7   1  12        4.10        0.00     40.07 o 
  -6   1  12      118.68      133.24     45.55 o 
  -5   1  12      198.57      225.37     46.92 o 
  -4   1  12       31.14       56.58     25.35 o 
  -3   1  12       40.25       46.16     19.29 o 
  -2   1  12       44.14       32.99     20.50 o 
  -1   1  12      100.32       74.11     23.04 o 
   0   1  12      249.05      245.64     30.58 o 
   1   1  12       83.59      101.48     24.26 o 
   2   1  12       74.05       68.84     29.80 o 
   3   1  12       43.59       48.64     34.94 o 
   4   1  12        0.09        0.00     33.91 o 
   5   1  12       43.47       58.57     40.07 o 
  -8   2  12        8.23       20.55     55.49 o 
  -7   2  12        0.47        0.00     51.38 o 
  -6   2  12        9.54        0.00     48.29 o 
  -5   2  12       16.85       75.70     50.35 o 
  -4   2  12      143.81      156.63     28.27 o 
  -3   2  12       43.27       31.82     20.08 o 
  -2   2  12       84.12       63.72     22.66 o 
  -1   2  12       48.92       50.70     23.16 o 
   0   2  12        1.59        0.00     19.78 o 
   1   2  12       37.46       37.47     22.43 o 
   2   2  12        2.69        0.00     26.72 o 
   3   2  12        0.91        0.00     28.77 o 
   4   2  12      106.22      367.52     55.14 o 
  -8   3  12       11.52       84.94     64.05 o 
  -7   3  12       43.64       11.65     55.83 o 
  -6   3  12       41.02       11.65     50.01 o 
  -5   3  12       97.83      153.10     53.43 o 
  -4   3  12      233.94      173.28     29.95 o 
  -3   3  12        0.48        0.42     20.43 o 
  -2   3  12      111.53      104.18     26.03 o 
  -1   3  12      114.55       89.23     24.39 o 
   0   3  12       79.02       90.15     25.86 o 
   1   3  12      115.50      117.08     25.72 o 
   2   3  12       48.34       95.90     35.62 o 
   3   3  12       25.86       31.85     30.14 o 
   4   3  12        1.08        0.34     33.57 o 
  -7   4  12        0.40        4.11     51.38 o 
  -6   4  12       42.02       55.83     55.49 o 
  -5   4  12       75.02      123.30     55.49 o 
  -4   4  12       62.29       67.47     45.55 o 
  -3   4  12      158.88      162.21     28.62 o 
  -2   4  12       64.47      112.96     26.08 o 
  -1   4  12        1.94        0.00     20.90 o 
   0   4  12        7.61        4.68     22.78 o 
   1   4  12       12.04       62.68     32.20 o 
   2   4  12       82.22       73.98     34.25 o 
   3   4  12       81.92       42.47     35.62 o 
  -7   5  12       53.09       38.02     50.35 o 
  -6   5  12       54.85       57.88     46.24 o 
  -5   5  12        6.29        1.71     43.16 o 
  -4   5  12        0.11       19.18     44.18 o 
  -3   5  12        3.02        2.20     21.77 o 
  -2   5  12       66.67       49.80     27.30 o 
  -1   5  12       63.00       39.74     25.22 o 
   0   5  12       87.35       67.24     27.53 o 
   1   5  12       64.84       49.66     34.59 o 
   2   5  12        2.43        1.03     33.91 o 
  -6   6  12       70.69      101.73     51.03 o 
  -4   6  12       65.35      122.62     45.21 o 
  -3   6  12       77.90       97.62     50.35 o 
  -2   6  12       24.58        6.76     27.87 o 
  -1   6  12        1.25       23.26     26.35 o 
   0   6  12        5.28       15.82     30.10 o 
   1   6  12       22.41       13.70     36.31 o 
  -5   7  12        3.04        0.00     42.81 o 
  -4   7  12       19.26       28.43     45.90 o 
  -3   7  12       56.99       63.02     52.75 o 
  -2   7  12       79.21       58.91     31.02 o 
  -1   7  12       50.50       59.99     30.13 o 
   0  -9  13        4.81        7.19     44.53 o 
   1  -9  13        3.39        0.00     39.05 o 
  -2  -8  13        3.45        0.00     41.79 o 
  -1  -8  13        7.73       11.65     42.47 o 
   0  -8  13        9.19        7.89     25.13 o 
   1  -8  13        0.93       37.61     23.76 o 
   2  -8  13        2.63        0.00     29.80 o 
   3  -8  13       10.28       35.28     34.94 o 
  -4  -7  13        5.11        0.00     28.77 o 
  -3  -7  13       25.66       18.84     36.99 o 
  -2  -7  13       10.06        1.37     38.02 o 
  -1  -7  13       43.53       67.18     28.26 o 
   0  -7  13      154.90      129.28     26.87 o 
   1  -7  13        8.31       12.42     20.40 o 
   2  -7  13        1.03        0.00     27.74 o 
   3  -7  13        0.41        0.00     29.80 o 
   4  -7  13       39.96       25.69     33.57 o 
  -4  -6  13       43.32       45.21     38.36 o 
  -3  -6  13        1.41       17.47     32.88 o 
  -2  -6  13       10.79       12.45     21.94 o 
  -1  -6  13       29.56       22.76     22.79 o 
   0  -6  13       40.23       24.25     20.54 o 
   1  -6  13       72.21       77.44     23.93 o 
   2  -6  13        4.11        0.00     25.69 o 
   3  -6  13        1.00        0.00     28.09 o 
   4  -6  13        2.69       19.87     29.80 o 
  -5  -5  13        7.67        0.00     28.77 o 
  -4  -5  13        3.69        0.00     19.99 o 
  -3  -5  13       31.37       51.82     22.61 o 
  -2  -5  13      160.83      140.81     26.07 o 
  -1  -5  13      190.67      139.51     24.97 o 
   0  -5  13       31.71       45.00     21.60 o 
   1  -5  13       13.86        5.53     20.66 o 
   2  -5  13       13.62        7.19     25.35 o 
   3  -5  13       29.21       32.54     31.85 o 
   4  -5  13        4.46       33.57     33.91 o 
  -6  -4  13        5.18       19.18     38.70 o 
  -5  -4  13       12.85       41.10     36.99 o 
  -4  -4  13       25.26       33.63     20.98 o 
  -3  -4  13       86.37       67.56     22.95 o 
  -2  -4  13        1.84        0.00     20.07 o 
  -1  -4  13      156.18      182.83     27.45 o 
   0  -4  13       76.64       50.60     20.38 o 
   1  -4  13       30.42       33.93     20.62 o 
   2  -4  13       49.74       48.29     28.43 o 
   3  -4  13        3.90        0.34     30.14 o 
   4  -4  13        1.70        0.34     32.88 o 
  -6  -3  13        1.12        0.00     29.46 o 
  -5  -3  13        0.48        4.45     30.83 o 
  -4  -3  13        0.54       12.82     20.16 o 
  -3  -3  13       44.68       30.03     26.37 o 
  -2  -3  13      113.50      113.52     24.17 o 
  -1  -3  13       41.59       48.52     21.62 o 
   0  -3  13       24.39       24.65     19.95 o 
   1  -3  13        8.92        3.86     17.68 o 
   2  -3  13       20.01        0.00     22.95 o 
   3  -3  13       52.53       40.42     33.22 o 
   4  -3  13       39.02       56.17     33.91 o 
  -6  -2  13       40.01       22.95     32.20 o 
  -5  -2  13       18.37        5.14     31.51 o 
  -4  -2  13       18.53       24.90     20.04 o 
  -3  -2  13       18.23        0.00     22.95 o 
  -2  -2  13        2.81        1.36     18.43 o 
  -1  -2  13       42.65       37.70     19.91 o 
   0  -2  13       91.30       70.82     22.75 o 
   1  -2  13      146.93      112.66     24.44 o 
   2  -2  13       38.66       26.03     26.72 o 
   3  -2  13        0.55        0.69     30.83 o 
   4  -2  13        7.96        0.00     32.88 o 
  -7  -1  13        4.13       34.25     36.99 o 
  -6  -1  13       18.37        0.00     35.62 o 
  -5  -1  13       38.40       50.69     39.39 o 
  -4  -1  13       14.93       23.56     20.17 o 
  -3  -1  13       43.83       29.80     25.00 o 
  -2  -1  13       66.93       68.24     21.88 o 
  -1  -1  13       22.40       45.25     21.45 o 
   0  -1  13       11.58       17.77     19.96 o 
   1  -1  13        1.78       10.75     21.22 o 
   2  -1  13       45.86       37.68     29.11 o 
   3  -1  13       85.45       68.16     37.33 o 
   4  -1  13       18.92       29.11     33.91 o 
  -7   0  13       29.20       44.18     50.69 o 
  -6   0  13       91.01       93.85     51.38 o 
  -5   0  13        5.98        3.43     40.42 o 
  -4   0  13        0.49        4.04     18.64 o 
  -3   0  13        1.26        8.02     19.39 o 
  -2   0  13       11.77       36.16     21.88 o 
  -1   0  13      129.87      122.20     27.06 o 
   0   0  13      175.38      219.70     30.93 o 
   1   0  13       79.94       77.29     24.81 o 
   2   0  13       16.09       34.59     29.11 o 
   3   0  13       10.23       59.25     35.28 o 
   4   0  13        0.30        0.00     39.05 o 
  -7   1  13        3.42        2.40     47.61 o 
  -6   1  13        0.86        5.82     44.87 o 
  -5   1  13      117.08       91.45     43.84 o 
  -4   1  13      116.44      106.09     27.90 o 
  -3   1  13       75.06       87.82     32.02 o 
  -2   1  13      121.02      134.41     28.06 o 
  -1   1  13       12.90       14.84     22.17 o 
   0   1  13      127.20       78.24     25.08 o 
   1   1  13      125.20       81.86     33.57 o 
   2   1  13       59.16       51.38     33.91 o 
   3   1  13       29.37       26.37     34.94 o 
  -7   2  13        3.24        0.00     57.88 o 
  -6   2  13        6.10       54.46     55.83 o 
  -5   2  13       66.99      119.19     49.32 o 
  -4   2  13        0.20        0.00     20.19 o 
  -3   2  13       80.32       65.39     23.35 o 
  -2   2  13      115.35       60.19     23.81 o 
  -1   2  13       88.44       82.79     27.12 o 
   0   2  13      135.02      138.41     30.37 o 
   1   2  13       43.98       54.80     32.88 o 
   2   2  13        8.83        7.88     32.54 o 
   3   2  13       14.20        0.00     33.91 o 
  -7   3  13       10.18        7.19     55.49 o 
  -6   3  13        1.35       65.08     52.40 o 
  -5   3  13        5.60       79.46     48.29 o 
  -4   3  13      141.89      162.32     38.70 o 
  -3   3  13      110.18      156.79     52.92 o 
  -2   3  13        2.37       20.42     24.31 o 
  -1   3  13        4.58       13.04     24.62 o 
   0   3  13       41.84       75.59     26.59 o 
   2   3  13      176.70      125.70     42.47 o 
  -6   4  13        6.66       92.14     58.57 o 
  -5   4  13        6.54       53.77     44.53 o 
  -4   4  13        0.11       13.36     46.24 o 
  -3   4  13       56.12       35.62     26.54 o 
  -2   4  13       71.64       53.88     31.00 o 
  -1   4  13       66.75       71.38     27.05 o 
   0   4  13       63.09       71.24     51.03 o 
   1   4  13        6.69        1.37     35.28 o 
  -5   5  13       18.70       17.13     45.21 o 
  -4   5  13       35.92       79.46     50.01 o 
  -3   5  13       17.04       41.99     37.51 o 
  -2   5  13        2.82       22.75     28.21 o 
  -1   5  13        7.14       15.27     27.25 o 
   0   5  13       25.23       55.33     30.58 o 
  -4   6  13        5.50        1.03     48.29 o 
  -3   6  13       65.87       84.26     53.09 o 
  -2   6  13       86.27      112.64     35.10 o 
  -1  -7  14        2.73       37.99     27.40 o 
   0  -7  14      143.69      193.18     51.72 o 
   1  -7  14      101.57       75.00     25.95 o 
  -3  -6  14        3.14        0.00     32.54 o 
  -2  -6  14        4.97        1.83     22.88 o 
  -1  -6  14       53.83      101.13     28.14 o 
   0  -6  14       17.99       42.53     23.87 o 
   1  -6  14       16.04        6.87     21.64 o 
   2  -6  14       43.08       54.46     35.96 o 
  -4  -5  14       12.66       24.66     33.57 o 
  -3  -5  14        0.24       11.29     21.65 o 
  -2  -5  14       13.26        0.00     20.65 o 
  -1  -5  14       27.24       43.49     23.70 o 
   0  -5  14       15.03       18.61     21.11 o 
   1  -5  14       56.97       76.72     31.51 o 
   2  -5  14       33.41       47.61     30.14 o 
   3  -5  14        6.03       16.78     28.43 o 
  -4  -4  14       18.42       13.55     21.87 o 
  -3  -4  14       48.92       33.92     22.92 o 
  -2  -4  14        5.90       26.97     25.35 o 
  -1  -4  14        1.51        0.00     18.94 o 
   0  -4  14       11.98       18.94     19.90 o 
   1  -4  14       13.15        1.71     23.98 o 
   2  -4  14       14.38       12.67     27.06 o 
   3  -4  14       56.10       54.12     35.28 o 
  -5  -3  14        6.16        0.00     32.54 o 
  -4  -3  14        9.88        0.08     19.64 o 
  -3  -3  14        9.16        0.00     19.58 o 
  -2  -3  14       41.43       18.61     20.74 o 
  -1  -3  14        6.47       11.32     18.62 o 
   0  -3  14        9.16       26.55     22.22 o 
   1  -3  14       52.56       55.14     28.77 o 
   2  -3  14       35.78        4.11     27.06 o 
   3  -3  14        0.15       10.96     31.17 o 
  -5  -2  14       11.92       11.30     32.88 o 
  -4  -2  14       41.46       41.17     22.12 o 
  -3  -2  14       57.85       62.48     22.87 o 
  -2  -2  14        2.25        6.46     19.56 o 
  -1  -2  14        1.11        0.00     19.12 o 
   0  -2  14       18.81        0.71     20.46 o 
   1  -2  14        0.48        0.00     22.61 o 
   2  -2  14       20.05       23.29     31.51 o 
   3  -2  14       35.10       51.03     34.94 o 
  -5  -1  14        1.85       18.84     36.65 o 
  -4  -1  14        0.00        0.00     18.00 o 
  -3  -1  14       24.44       21.11     27.40 o 
  -2  -1  14      127.88       98.84     38.53 o 
  -1  -1  14      142.39      141.70     27.24 o 
   0  -1  14      105.89      132.97     34.25 o 
   1  -1  14       11.13       32.88     28.09 o 
   2  -1  14        2.72        0.00     27.06 o 
  -5   0  14       48.51       22.95     42.81 o 
  -4   0  14        6.46        8.73     21.28 o 
  -3   0  14       12.14       26.06     20.96 o 
  -2   0  14       24.94       32.05     45.38 o 
  -1   0  14       15.17        9.44     23.39 o 
   0   0  14      109.29      106.24     27.06 o 
   1   0  14       22.25       34.94     30.83 o 
   2   0  14       23.36       22.26     31.17 o 
  -5   1  14        0.43        0.00     55.14 o 
  -4   1  14       49.21       33.82     26.60 o 
  -3   1  14       31.10       35.22     25.35 o 
  -2   1  14       60.87       54.05     26.49 o 
  -1   1  14      191.83      179.76     31.68 o 
   0   1  14      100.91      116.51     29.70 o 
   1   1  14        1.64        6.17     32.20 o 
   2   1  14       17.34        8.91     34.25 o 
  -5   2  14       53.01       52.75     57.54 o 
  -4   2  14       38.97       64.45     49.84 o 
  -3   2  14        3.03        0.00     22.15 o 
  -2   2  14        6.50        0.00     24.90 o 
  -1   2  14       17.98        0.00     27.27 o 
   0   2  14       83.50       90.37     30.61 o 
   1   2  14       77.68       61.31     35.28 o 
  -5   3  14        3.12        0.00     53.43 o 
  -4   3  14       26.52       32.52     28.09 o 
  -3   3  14       27.47        0.00     24.45 o 
  -2   3  14       15.86       20.61     27.07 o 
  -1   3  14       34.80        0.00     25.29 o 
   0   3  14       19.31       48.13     30.27 o 
  -3   4  14        1.99        0.00     24.84 o 
  -2   4  14        5.49        7.59     25.12 o 
  -1  -4  15        9.36       30.39     23.19 o 
  -2  -3  15        6.08        5.70     19.86 o 
  -1  -3  15        1.63       10.29     22.16 o 
   0  -3  15        1.50        6.37     22.09 o 
  -3  -2  15       48.10       42.79     23.12 o 
  -2  -2  15       60.35       40.54     25.83 o 
  -1  -2  15       19.94       18.18     22.14 o 
   0  -2  15       21.86        1.20     23.05 o 
  -3  -1  15       22.24       33.70     30.48 o 
  -2  -1  15        8.18        6.08     22.67 o 
  -1  -1  15       94.89       67.53     30.83 o 
   0  -1  15       46.05       58.98     27.40 o 
  -3   0  15        2.36       14.85     22.38 o 
  -2   0  15      103.05      102.04     27.80 o 
  -1   0  15       67.80       68.92     28.83 o 
                                                 
